# Supplementary material for: Gene-set distance analysis (GSDA): a powerful tool for gene-set association analysis
Source: BMC Bioinformatics. 2021 Apr 21;22:207. doi: 10.1186/s12859-021-04110-x (PMC8059024; doi:10.1186/s12859-021-04110-x)
Supplement: Supplementary file 4 — Additional file 4. This supplementary file contains one spreadsheet with data describing geneeffect sizes and gene-set memberships for each simulation setting and another spreadsheet with simulation resultsfor each gene-set by each method in each setting. [file 12859_2021_4110_MOESM4_ESM.xlsx]

## Sheet: settings
sett.num	g	n	endpt	complex.assoc	gene	beta	vsets
1	100	10	cat	FALSE	1	0.125	1 & 2 & 8
1	100	10	cat	FALSE	2	0.25	1
1	100	10	cat	FALSE	3	0.375	2 & 4 & 5 & 7
1	100	10	cat	FALSE	4	0.5	1 & 2 & 3 & 4 & 7 & 9
1	100	10	cat	FALSE	5	0.625	1 & 2 & 5 & 9
1	100	10	cat	FALSE	6	-0.625	1 & 2 & 3 & 4 & 8 & 10
1	100	10	cat	FALSE	7	-0.5	1 & 2 & 10
1	100	10	cat	FALSE	8	-0.375	3 & 4 & 5 & 6
1	100	10	cat	FALSE	9	-0.25	1 & 2 & 3 & 4 & 5
1	100	10	cat	FALSE	10	-0.125	1 & 2 & 3 & 5 & 6
1	100	10	cat	FALSE	11	0	4 & 9 & 13 & 33 & 34
1	100	10	cat	FALSE	12	0	13 & 30 & 32 & 43 & 44 & 49 & 52 & 58
1	100	10	cat	FALSE	13	0	21 & 23 & 24 & 26 & 29 & 33 & 49 & 51 & 54
1	100	10	cat	FALSE	14	0	11 & 14 & 16 & 31 & 35 & 40 & 49 & 51
1	100	10	cat	FALSE	15	0	5 & 8 & 21 & 27 & 36 & 54
1	100	10	cat	FALSE	16	0	1 & 4 & 19 & 38 & 48 & 52
1	100	10	cat	FALSE	17	0	12 & 14 & 29 & 38 & 40 & 46 & 59
1	100	10	cat	FALSE	18	0	21 & 27 & 32 & 33 & 43 & 50 & 57
1	100	10	cat	FALSE	19	0	9 & 10 & 15 & 20 & 28 & 34 & 55
1	100	10	cat	FALSE	20	0	17 & 24 & 32 & 33 & 54 & 55 & 56
1	100	10	cat	FALSE	21	0	5 & 16 & 22 & 26 & 39 & 46 & 47 & 55 & 58
1	100	10	cat	FALSE	22	0	36
1	100	10	cat	FALSE	23	0	6 & 7 & 16 & 25 & 47 & 51
1	100	10	cat	FALSE	24	0	21 & 31 & 32 & 45 & 54 & 56
1	100	10	cat	FALSE	25	0	5 & 9 & 13 & 30 & 31 & 42 & 56 & 60
1	100	10	cat	FALSE	26	0	12 & 15 & 26 & 35 & 43 & 60
1	100	10	cat	FALSE	27	0	3 & 6 & 34 & 49 & 54 & 55
1	100	10	cat	FALSE	28	0	59 & 60
1	100	10	cat	FALSE	29	0	24 & 28 & 38 & 40 & 44 & 45 & 53 & 54
1	100	10	cat	FALSE	30	0	10 & 15 & 43 & 48
1	100	10	cat	FALSE	31	0	6 & 23 & 40 & 47 & 60
1	100	10	cat	FALSE	32	0	18 & 42 & 43 & 47 & 60
1	100	10	cat	FALSE	33	0	22 & 28 & 30 & 36 & 37 & 40 & 43
1	100	10	cat	FALSE	34	0	6 & 15 & 17 & 20 & 23 & 24 & 59
1	100	10	cat	FALSE	35	0	32 & 50 & 53
1	100	10	cat	FALSE	36	0	8 & 10 & 18 & 21 & 23 & 24 & 39
1	100	10	cat	FALSE	37	0	3 & 5 & 26 & 28 & 46 & 48
1	100	10	cat	FALSE	38	0	6 & 16 & 19 & 20 & 22 & 47 & 50
1	100	10	cat	FALSE	39	0	13 & 42 & 47 & 57 & 58
1	100	10	cat	FALSE	40	0	8 & 17 & 19 & 27 & 40 & 54
1	100	10	cat	FALSE	41	0	11 & 17 & 20 & 33 & 51
1	100	10	cat	FALSE	42	0	3 & 7 & 12 & 19 & 26 & 27 & 35 & 45
1	100	10	cat	FALSE	43	0	1 & 14 & 25 & 28 & 29 & 38 & 41 & 43 & 48 & 50
1	100	10	cat	FALSE	44	0	3 & 24 & 26 & 57
1	100	10	cat	FALSE	45	0	7 & 16 & 27 & 36 & 39 & 44 & 58
1	100	10	cat	FALSE	46	0	13 & 18 & 39 & 45 & 55
1	100	10	cat	FALSE	47	0	17 & 20 & 29 & 42 & 51 & 52 & 54 & 57
1	100	10	cat	FALSE	48	0	37 & 59
1	100	10	cat	FALSE	49	0	6 & 11 & 30 & 44 & 53 & 54
1	100	10	cat	FALSE	50	0	12 & 14 & 17 & 33 & 41 & 42 & 45 & 46 & 49 & 53 & 58
1	100	10	cat	FALSE	51	0	27 & 30 & 38 & 41 & 60
1	100	10	cat	FALSE	52	0	4 & 18 & 21 & 28 & 33 & 59
1	100	10	cat	FALSE	53	0	6 & 8 & 9 & 24 & 35 & 48 & 49 & 53
1	100	10	cat	FALSE	54	0	17 & 20 & 25 & 28 & 33 & 34 & 36 & 59
1	100	10	cat	FALSE	55	0	23 & 30 & 31 & 50 & 51 & 57 & 60
1	100	10	cat	FALSE	56	0	10 & 11 & 16 & 35 & 39 & 40 & 41 & 52
1	100	10	cat	FALSE	57	0	7 & 9 & 13 & 19 & 25 & 42 & 50
1	100	10	cat	FALSE	58	0	9 & 33 & 37 & 45 & 50
1	100	10	cat	FALSE	59	0	9 & 12 & 16 & 21 & 25 & 34 & 40
1	100	10	cat	FALSE	60	0	48 & 58
1	100	10	cat	FALSE	61	0	13 & 14 & 16 & 19 & 23 & 52 & 55
1	100	10	cat	FALSE	62	0	3 & 44 & 52 & 53 & 55 & 59
1	100	10	cat	FALSE	63	0	8 & 17 & 25 & 26 & 29 & 31 & 44 & 53
1	100	10	cat	FALSE	64	0	11 & 21 & 27 & 34 & 39
1	100	10	cat	FALSE	65	0	17 & 18 & 24 & 31 & 37 & 38 & 39 & 43 & 51 & 56
1	100	10	cat	FALSE	66	0	8 & 11 & 23 & 24 & 27 & 34 & 45 & 49 & 57
1	100	10	cat	FALSE	67	0	20 & 22 & 36 & 48
1	100	10	cat	FALSE	68	0	2 & 15 & 20 & 22 & 24 & 30 & 35 & 37 & 38 & 44 & 46
1	100	10	cat	FALSE	69	0	14 & 18 & 20 & 22 & 25 & 27 & 41 & 42 & 51 & 53 & 56
1	100	10	cat	FALSE	70	0	15 & 30 & 32 & 40 & 46
1	100	10	cat	FALSE	71	0	12 & 13 & 15 & 60
1	100	10	cat	FALSE	72	0	32 & 33 & 37 & 58 & 60
1	100	10	cat	FALSE	73	0	18 & 41 & 45 & 47 & 55 & 56 & 59
1	100	10	cat	FALSE	74	0	6 & 32 & 36 & 44 & 47 & 52 & 56
1	100	10	cat	FALSE	75	0	10 & 14 & 52 & 57
1	100	10	cat	FALSE	76	0	16 & 20 & 23 & 29 & 31 & 34 & 37 & 47 & 55
1	100	10	cat	FALSE	77	0	4 & 7 & 14 & 19 & 23 & 25
1	100	10	cat	FALSE	78	0	29
1	100	10	cat	FALSE	79	0	10 & 16 & 22 & 25 & 28 & 34 & 38
1	100	10	cat	FALSE	80	0	10 & 35 & 41 & 57
1	100	10	cat	FALSE	81	0	11 & 30 & 38 & 59 & 60
1	100	10	cat	FALSE	82	0	18 & 39 & 51
1	100	10	cat	FALSE	83	0	11 & 12
1	100	10	cat	FALSE	84	0	8 & 41 & 46 & 52
1	100	10	cat	FALSE	85	0	14 & 15 & 27 & 34 & 37 & 49
1	100	10	cat	FALSE	86	0	15 & 18 & 49
1	100	10	cat	FALSE	87	0	19 & 40 & 45 & 46
1	100	10	cat	FALSE	88	0	11 & 19 & 42 & 43 & 58
1	100	10	cat	FALSE	89	0	49 & 53 & 57 & 58
1	100	10	cat	FALSE	90	0	7 & 13 & 19 & 22 & 29 & 31 & 38 & 44 & 45 & 48 & 50
1	100	10	cat	FALSE	91	0	7 & 12 & 17 & 26 & 29 & 31 & 36 & 42 & 52
1	100	10	cat	FALSE	92	0	9 & 22 & 47 & 56
1	100	10	cat	FALSE	93	0	21 & 22 & 31 & 32 & 35 & 46
1	100	10	cat	FALSE	94	0	21 & 41 & 50 & 57 & 58
1	100	10	cat	FALSE	95	0	2 & 10 & 26 & 41 & 50
1	100	10	cat	FALSE	96	0	8 & 14 & 18 & 53
1	100	10	cat	FALSE	97	0	7 & 12 & 26 & 32 & 42 & 43 & 51
1	100	10	cat	FALSE	98	0	12 & 28 & 35 & 36 & 39 & 46 & 48 & 55 & 56 & 59
1	100	10	cat	FALSE	99	0	4 & 5 & 13 & 25 & 28 & 29 & 30 & 36 & 37 & 44 & 48
1	100	10	cat	FALSE	100	0	11 & 15 & 23 & 35 & 37 & 39 & 54 & 56
2	100	25	cat	FALSE	1	0.125	1 & 2 & 8
2	100	25	cat	FALSE	2	0.25	1
2	100	25	cat	FALSE	3	0.375	2 & 4 & 5 & 7
2	100	25	cat	FALSE	4	0.5	1 & 2 & 3 & 4 & 7 & 9
2	100	25	cat	FALSE	5	0.625	1 & 2 & 5 & 9
2	100	25	cat	FALSE	6	-0.625	1 & 2 & 3 & 4 & 8 & 10
2	100	25	cat	FALSE	7	-0.5	1 & 2 & 10
2	100	25	cat	FALSE	8	-0.375	3 & 4 & 5 & 6
2	100	25	cat	FALSE	9	-0.25	1 & 2 & 3 & 4 & 5
2	100	25	cat	FALSE	10	-0.125	1 & 2 & 3 & 5 & 6
2	100	25	cat	FALSE	11	0	4 & 9 & 13 & 33 & 34
2	100	25	cat	FALSE	12	0	13 & 30 & 32 & 43 & 44 & 49 & 52 & 58
2	100	25	cat	FALSE	13	0	21 & 23 & 24 & 26 & 29 & 33 & 49 & 51 & 54
2	100	25	cat	FALSE	14	0	11 & 14 & 16 & 31 & 35 & 40 & 49 & 51
2	100	25	cat	FALSE	15	0	5 & 8 & 21 & 27 & 36 & 54
2	100	25	cat	FALSE	16	0	1 & 4 & 19 & 38 & 48 & 52
2	100	25	cat	FALSE	17	0	12 & 14 & 29 & 38 & 40 & 46 & 59
2	100	25	cat	FALSE	18	0	21 & 27 & 32 & 33 & 43 & 50 & 57
2	100	25	cat	FALSE	19	0	9 & 10 & 15 & 20 & 28 & 34 & 55
2	100	25	cat	FALSE	20	0	17 & 24 & 32 & 33 & 54 & 55 & 56
2	100	25	cat	FALSE	21	0	5 & 16 & 22 & 26 & 39 & 46 & 47 & 55 & 58
2	100	25	cat	FALSE	22	0	36
2	100	25	cat	FALSE	23	0	6 & 7 & 16 & 25 & 47 & 51
2	100	25	cat	FALSE	24	0	21 & 31 & 32 & 45 & 54 & 56
2	100	25	cat	FALSE	25	0	5 & 9 & 13 & 30 & 31 & 42 & 56 & 60
2	100	25	cat	FALSE	26	0	12 & 15 & 26 & 35 & 43 & 60
2	100	25	cat	FALSE	27	0	3 & 6 & 34 & 49 & 54 & 55
2	100	25	cat	FALSE	28	0	59 & 60
2	100	25	cat	FALSE	29	0	24 & 28 & 38 & 40 & 44 & 45 & 53 & 54
2	100	25	cat	FALSE	30	0	10 & 15 & 43 & 48
2	100	25	cat	FALSE	31	0	6 & 23 & 40 & 47 & 60
2	100	25	cat	FALSE	32	0	18 & 42 & 43 & 47 & 60
2	100	25	cat	FALSE	33	0	22 & 28 & 30 & 36 & 37 & 40 & 43
2	100	25	cat	FALSE	34	0	6 & 15 & 17 & 20 & 23 & 24 & 59
2	100	25	cat	FALSE	35	0	32 & 50 & 53
2	100	25	cat	FALSE	36	0	8 & 10 & 18 & 21 & 23 & 24 & 39
2	100	25	cat	FALSE	37	0	3 & 5 & 26 & 28 & 46 & 48
2	100	25	cat	FALSE	38	0	6 & 16 & 19 & 20 & 22 & 47 & 50
2	100	25	cat	FALSE	39	0	13 & 42 & 47 & 57 & 58
2	100	25	cat	FALSE	40	0	8 & 17 & 19 & 27 & 40 & 54
2	100	25	cat	FALSE	41	0	11 & 17 & 20 & 33 & 51
2	100	25	cat	FALSE	42	0	3 & 7 & 12 & 19 & 26 & 27 & 35 & 45
2	100	25	cat	FALSE	43	0	1 & 14 & 25 & 28 & 29 & 38 & 41 & 43 & 48 & 50
2	100	25	cat	FALSE	44	0	3 & 24 & 26 & 57
2	100	25	cat	FALSE	45	0	7 & 16 & 27 & 36 & 39 & 44 & 58
2	100	25	cat	FALSE	46	0	13 & 18 & 39 & 45 & 55
2	100	25	cat	FALSE	47	0	17 & 20 & 29 & 42 & 51 & 52 & 54 & 57
2	100	25	cat	FALSE	48	0	37 & 59
2	100	25	cat	FALSE	49	0	6 & 11 & 30 & 44 & 53 & 54
2	100	25	cat	FALSE	50	0	12 & 14 & 17 & 33 & 41 & 42 & 45 & 46 & 49 & 53 & 58
2	100	25	cat	FALSE	51	0	27 & 30 & 38 & 41 & 60
2	100	25	cat	FALSE	52	0	4 & 18 & 21 & 28 & 33 & 59
2	100	25	cat	FALSE	53	0	6 & 8 & 9 & 24 & 35 & 48 & 49 & 53
2	100	25	cat	FALSE	54	0	17 & 20 & 25 & 28 & 33 & 34 & 36 & 59
2	100	25	cat	FALSE	55	0	23 & 30 & 31 & 50 & 51 & 57 & 60
2	100	25	cat	FALSE	56	0	10 & 11 & 16 & 35 & 39 & 40 & 41 & 52
2	100	25	cat	FALSE	57	0	7 & 9 & 13 & 19 & 25 & 42 & 50
2	100	25	cat	FALSE	58	0	9 & 33 & 37 & 45 & 50
2	100	25	cat	FALSE	59	0	9 & 12 & 16 & 21 & 25 & 34 & 40
2	100	25	cat	FALSE	60	0	48 & 58
2	100	25	cat	FALSE	61	0	13 & 14 & 16 & 19 & 23 & 52 & 55
2	100	25	cat	FALSE	62	0	3 & 44 & 52 & 53 & 55 & 59
2	100	25	cat	FALSE	63	0	8 & 17 & 25 & 26 & 29 & 31 & 44 & 53
2	100	25	cat	FALSE	64	0	11 & 21 & 27 & 34 & 39
2	100	25	cat	FALSE	65	0	17 & 18 & 24 & 31 & 37 & 38 & 39 & 43 & 51 & 56
2	100	25	cat	FALSE	66	0	8 & 11 & 23 & 24 & 27 & 34 & 45 & 49 & 57
2	100	25	cat	FALSE	67	0	20 & 22 & 36 & 48
2	100	25	cat	FALSE	68	0	2 & 15 & 20 & 22 & 24 & 30 & 35 & 37 & 38 & 44 & 46
2	100	25	cat	FALSE	69	0	14 & 18 & 20 & 22 & 25 & 27 & 41 & 42 & 51 & 53 & 56
2	100	25	cat	FALSE	70	0	15 & 30 & 32 & 40 & 46
2	100	25	cat	FALSE	71	0	12 & 13 & 15 & 60
2	100	25	cat	FALSE	72	0	32 & 33 & 37 & 58 & 60
2	100	25	cat	FALSE	73	0	18 & 41 & 45 & 47 & 55 & 56 & 59
2	100	25	cat	FALSE	74	0	6 & 32 & 36 & 44 & 47 & 52 & 56
2	100	25	cat	FALSE	75	0	10 & 14 & 52 & 57
2	100	25	cat	FALSE	76	0	16 & 20 & 23 & 29 & 31 & 34 & 37 & 47 & 55
2	100	25	cat	FALSE	77	0	4 & 7 & 14 & 19 & 23 & 25
2	100	25	cat	FALSE	78	0	29
2	100	25	cat	FALSE	79	0	10 & 16 & 22 & 25 & 28 & 34 & 38
2	100	25	cat	FALSE	80	0	10 & 35 & 41 & 57
2	100	25	cat	FALSE	81	0	11 & 30 & 38 & 59 & 60
2	100	25	cat	FALSE	82	0	18 & 39 & 51
2	100	25	cat	FALSE	83	0	11 & 12
2	100	25	cat	FALSE	84	0	8 & 41 & 46 & 52
2	100	25	cat	FALSE	85	0	14 & 15 & 27 & 34 & 37 & 49
2	100	25	cat	FALSE	86	0	15 & 18 & 49
2	100	25	cat	FALSE	87	0	19 & 40 & 45 & 46
2	100	25	cat	FALSE	88	0	11 & 19 & 42 & 43 & 58
2	100	25	cat	FALSE	89	0	49 & 53 & 57 & 58
2	100	25	cat	FALSE	90	0	7 & 13 & 19 & 22 & 29 & 31 & 38 & 44 & 45 & 48 & 50
2	100	25	cat	FALSE	91	0	7 & 12 & 17 & 26 & 29 & 31 & 36 & 42 & 52
2	100	25	cat	FALSE	92	0	9 & 22 & 47 & 56
2	100	25	cat	FALSE	93	0	21 & 22 & 31 & 32 & 35 & 46
2	100	25	cat	FALSE	94	0	21 & 41 & 50 & 57 & 58
2	100	25	cat	FALSE	95	0	2 & 10 & 26 & 41 & 50
2	100	25	cat	FALSE	96	0	8 & 14 & 18 & 53
2	100	25	cat	FALSE	97	0	7 & 12 & 26 & 32 & 42 & 43 & 51
2	100	25	cat	FALSE	98	0	12 & 28 & 35 & 36 & 39 & 46 & 48 & 55 & 56 & 59
2	100	25	cat	FALSE	99	0	4 & 5 & 13 & 25 & 28 & 29 & 30 & 36 & 37 & 44 & 48
2	100	25	cat	FALSE	100	0	11 & 15 & 23 & 35 & 37 & 39 & 54 & 56
3	100	50	cat	FALSE	1	0.125	1 & 2 & 8
3	100	50	cat	FALSE	2	0.25	1
3	100	50	cat	FALSE	3	0.375	2 & 4 & 5 & 7
3	100	50	cat	FALSE	4	0.5	1 & 2 & 3 & 4 & 7 & 9
3	100	50	cat	FALSE	5	0.625	1 & 2 & 5 & 9
3	100	50	cat	FALSE	6	-0.625	1 & 2 & 3 & 4 & 8 & 10
3	100	50	cat	FALSE	7	-0.5	1 & 2 & 10
3	100	50	cat	FALSE	8	-0.375	3 & 4 & 5 & 6
3	100	50	cat	FALSE	9	-0.25	1 & 2 & 3 & 4 & 5
3	100	50	cat	FALSE	10	-0.125	1 & 2 & 3 & 5 & 6
3	100	50	cat	FALSE	11	0	4 & 9 & 13 & 33 & 34
3	100	50	cat	FALSE	12	0	13 & 30 & 32 & 43 & 44 & 49 & 52 & 58
3	100	50	cat	FALSE	13	0	21 & 23 & 24 & 26 & 29 & 33 & 49 & 51 & 54
3	100	50	cat	FALSE	14	0	11 & 14 & 16 & 31 & 35 & 40 & 49 & 51
3	100	50	cat	FALSE	15	0	5 & 8 & 21 & 27 & 36 & 54
3	100	50	cat	FALSE	16	0	1 & 4 & 19 & 38 & 48 & 52
3	100	50	cat	FALSE	17	0	12 & 14 & 29 & 38 & 40 & 46 & 59
3	100	50	cat	FALSE	18	0	21 & 27 & 32 & 33 & 43 & 50 & 57
3	100	50	cat	FALSE	19	0	9 & 10 & 15 & 20 & 28 & 34 & 55
3	100	50	cat	FALSE	20	0	17 & 24 & 32 & 33 & 54 & 55 & 56
3	100	50	cat	FALSE	21	0	5 & 16 & 22 & 26 & 39 & 46 & 47 & 55 & 58
3	100	50	cat	FALSE	22	0	36
3	100	50	cat	FALSE	23	0	6 & 7 & 16 & 25 & 47 & 51
3	100	50	cat	FALSE	24	0	21 & 31 & 32 & 45 & 54 & 56
3	100	50	cat	FALSE	25	0	5 & 9 & 13 & 30 & 31 & 42 & 56 & 60
3	100	50	cat	FALSE	26	0	12 & 15 & 26 & 35 & 43 & 60
3	100	50	cat	FALSE	27	0	3 & 6 & 34 & 49 & 54 & 55
3	100	50	cat	FALSE	28	0	59 & 60
3	100	50	cat	FALSE	29	0	24 & 28 & 38 & 40 & 44 & 45 & 53 & 54
3	100	50	cat	FALSE	30	0	10 & 15 & 43 & 48
3	100	50	cat	FALSE	31	0	6 & 23 & 40 & 47 & 60
3	100	50	cat	FALSE	32	0	18 & 42 & 43 & 47 & 60
3	100	50	cat	FALSE	33	0	22 & 28 & 30 & 36 & 37 & 40 & 43
3	100	50	cat	FALSE	34	0	6 & 15 & 17 & 20 & 23 & 24 & 59
3	100	50	cat	FALSE	35	0	32 & 50 & 53
3	100	50	cat	FALSE	36	0	8 & 10 & 18 & 21 & 23 & 24 & 39
3	100	50	cat	FALSE	37	0	3 & 5 & 26 & 28 & 46 & 48
3	100	50	cat	FALSE	38	0	6 & 16 & 19 & 20 & 22 & 47 & 50
3	100	50	cat	FALSE	39	0	13 & 42 & 47 & 57 & 58
3	100	50	cat	FALSE	40	0	8 & 17 & 19 & 27 & 40 & 54
3	100	50	cat	FALSE	41	0	11 & 17 & 20 & 33 & 51
3	100	50	cat	FALSE	42	0	3 & 7 & 12 & 19 & 26 & 27 & 35 & 45
3	100	50	cat	FALSE	43	0	1 & 14 & 25 & 28 & 29 & 38 & 41 & 43 & 48 & 50
3	100	50	cat	FALSE	44	0	3 & 24 & 26 & 57
3	100	50	cat	FALSE	45	0	7 & 16 & 27 & 36 & 39 & 44 & 58
3	100	50	cat	FALSE	46	0	13 & 18 & 39 & 45 & 55
3	100	50	cat	FALSE	47	0	17 & 20 & 29 & 42 & 51 & 52 & 54 & 57
3	100	50	cat	FALSE	48	0	37 & 59
3	100	50	cat	FALSE	49	0	6 & 11 & 30 & 44 & 53 & 54
3	100	50	cat	FALSE	50	0	12 & 14 & 17 & 33 & 41 & 42 & 45 & 46 & 49 & 53 & 58
3	100	50	cat	FALSE	51	0	27 & 30 & 38 & 41 & 60
3	100	50	cat	FALSE	52	0	4 & 18 & 21 & 28 & 33 & 59
3	100	50	cat	FALSE	53	0	6 & 8 & 9 & 24 & 35 & 48 & 49 & 53
3	100	50	cat	FALSE	54	0	17 & 20 & 25 & 28 & 33 & 34 & 36 & 59
3	100	50	cat	FALSE	55	0	23 & 30 & 31 & 50 & 51 & 57 & 60
3	100	50	cat	FALSE	56	0	10 & 11 & 16 & 35 & 39 & 40 & 41 & 52
3	100	50	cat	FALSE	57	0	7 & 9 & 13 & 19 & 25 & 42 & 50
3	100	50	cat	FALSE	58	0	9 & 33 & 37 & 45 & 50
3	100	50	cat	FALSE	59	0	9 & 12 & 16 & 21 & 25 & 34 & 40
3	100	50	cat	FALSE	60	0	48 & 58
3	100	50	cat	FALSE	61	0	13 & 14 & 16 & 19 & 23 & 52 & 55
3	100	50	cat	FALSE	62	0	3 & 44 & 52 & 53 & 55 & 59
3	100	50	cat	FALSE	63	0	8 & 17 & 25 & 26 & 29 & 31 & 44 & 53
3	100	50	cat	FALSE	64	0	11 & 21 & 27 & 34 & 39
3	100	50	cat	FALSE	65	0	17 & 18 & 24 & 31 & 37 & 38 & 39 & 43 & 51 & 56
3	100	50	cat	FALSE	66	0	8 & 11 & 23 & 24 & 27 & 34 & 45 & 49 & 57
3	100	50	cat	FALSE	67	0	20 & 22 & 36 & 48
3	100	50	cat	FALSE	68	0	2 & 15 & 20 & 22 & 24 & 30 & 35 & 37 & 38 & 44 & 46
3	100	50	cat	FALSE	69	0	14 & 18 & 20 & 22 & 25 & 27 & 41 & 42 & 51 & 53 & 56
3	100	50	cat	FALSE	70	0	15 & 30 & 32 & 40 & 46
3	100	50	cat	FALSE	71	0	12 & 13 & 15 & 60
3	100	50	cat	FALSE	72	0	32 & 33 & 37 & 58 & 60
3	100	50	cat	FALSE	73	0	18 & 41 & 45 & 47 & 55 & 56 & 59
3	100	50	cat	FALSE	74	0	6 & 32 & 36 & 44 & 47 & 52 & 56
3	100	50	cat	FALSE	75	0	10 & 14 & 52 & 57
3	100	50	cat	FALSE	76	0	16 & 20 & 23 & 29 & 31 & 34 & 37 & 47 & 55
3	100	50	cat	FALSE	77	0	4 & 7 & 14 & 19 & 23 & 25
3	100	50	cat	FALSE	78	0	29
3	100	50	cat	FALSE	79	0	10 & 16 & 22 & 25 & 28 & 34 & 38
3	100	50	cat	FALSE	80	0	10 & 35 & 41 & 57
3	100	50	cat	FALSE	81	0	11 & 30 & 38 & 59 & 60
3	100	50	cat	FALSE	82	0	18 & 39 & 51
3	100	50	cat	FALSE	83	0	11 & 12
3	100	50	cat	FALSE	84	0	8 & 41 & 46 & 52
3	100	50	cat	FALSE	85	0	14 & 15 & 27 & 34 & 37 & 49
3	100	50	cat	FALSE	86	0	15 & 18 & 49
3	100	50	cat	FALSE	87	0	19 & 40 & 45 & 46
3	100	50	cat	FALSE	88	0	11 & 19 & 42 & 43 & 58
3	100	50	cat	FALSE	89	0	49 & 53 & 57 & 58
3	100	50	cat	FALSE	90	0	7 & 13 & 19 & 22 & 29 & 31 & 38 & 44 & 45 & 48 & 50
3	100	50	cat	FALSE	91	0	7 & 12 & 17 & 26 & 29 & 31 & 36 & 42 & 52
3	100	50	cat	FALSE	92	0	9 & 22 & 47 & 56
3	100	50	cat	FALSE	93	0	21 & 22 & 31 & 32 & 35 & 46
3	100	50	cat	FALSE	94	0	21 & 41 & 50 & 57 & 58
3	100	50	cat	FALSE	95	0	2 & 10 & 26 & 41 & 50
3	100	50	cat	FALSE	96	0	8 & 14 & 18 & 53
3	100	50	cat	FALSE	97	0	7 & 12 & 26 & 32 & 42 & 43 & 51
3	100	50	cat	FALSE	98	0	12 & 28 & 35 & 36 & 39 & 46 & 48 & 55 & 56 & 59
3	100	50	cat	FALSE	99	0	4 & 5 & 13 & 25 & 28 & 29 & 30 & 36 & 37 & 44 & 48
3	100	50	cat	FALSE	100	0	11 & 15 & 23 & 35 & 37 & 39 & 54 & 56
4	100	100	cat	FALSE	1	0.125	1 & 2 & 8
4	100	100	cat	FALSE	2	0.25	1
4	100	100	cat	FALSE	3	0.375	2 & 4 & 5 & 7
4	100	100	cat	FALSE	4	0.5	1 & 2 & 3 & 4 & 7 & 9
4	100	100	cat	FALSE	5	0.625	1 & 2 & 5 & 9
4	100	100	cat	FALSE	6	-0.625	1 & 2 & 3 & 4 & 8 & 10
4	100	100	cat	FALSE	7	-0.5	1 & 2 & 10
4	100	100	cat	FALSE	8	-0.375	3 & 4 & 5 & 6
4	100	100	cat	FALSE	9	-0.25	1 & 2 & 3 & 4 & 5
4	100	100	cat	FALSE	10	-0.125	1 & 2 & 3 & 5 & 6
4	100	100	cat	FALSE	11	0	4 & 9 & 13 & 33 & 34
4	100	100	cat	FALSE	12	0	13 & 30 & 32 & 43 & 44 & 49 & 52 & 58
4	100	100	cat	FALSE	13	0	21 & 23 & 24 & 26 & 29 & 33 & 49 & 51 & 54
4	100	100	cat	FALSE	14	0	11 & 14 & 16 & 31 & 35 & 40 & 49 & 51
4	100	100	cat	FALSE	15	0	5 & 8 & 21 & 27 & 36 & 54
4	100	100	cat	FALSE	16	0	1 & 4 & 19 & 38 & 48 & 52
4	100	100	cat	FALSE	17	0	12 & 14 & 29 & 38 & 40 & 46 & 59
4	100	100	cat	FALSE	18	0	21 & 27 & 32 & 33 & 43 & 50 & 57
4	100	100	cat	FALSE	19	0	9 & 10 & 15 & 20 & 28 & 34 & 55
4	100	100	cat	FALSE	20	0	17 & 24 & 32 & 33 & 54 & 55 & 56
4	100	100	cat	FALSE	21	0	5 & 16 & 22 & 26 & 39 & 46 & 47 & 55 & 58
4	100	100	cat	FALSE	22	0	36
4	100	100	cat	FALSE	23	0	6 & 7 & 16 & 25 & 47 & 51
4	100	100	cat	FALSE	24	0	21 & 31 & 32 & 45 & 54 & 56
4	100	100	cat	FALSE	25	0	5 & 9 & 13 & 30 & 31 & 42 & 56 & 60
4	100	100	cat	FALSE	26	0	12 & 15 & 26 & 35 & 43 & 60
4	100	100	cat	FALSE	27	0	3 & 6 & 34 & 49 & 54 & 55
4	100	100	cat	FALSE	28	0	59 & 60
4	100	100	cat	FALSE	29	0	24 & 28 & 38 & 40 & 44 & 45 & 53 & 54
4	100	100	cat	FALSE	30	0	10 & 15 & 43 & 48
4	100	100	cat	FALSE	31	0	6 & 23 & 40 & 47 & 60
4	100	100	cat	FALSE	32	0	18 & 42 & 43 & 47 & 60
4	100	100	cat	FALSE	33	0	22 & 28 & 30 & 36 & 37 & 40 & 43
4	100	100	cat	FALSE	34	0	6 & 15 & 17 & 20 & 23 & 24 & 59
4	100	100	cat	FALSE	35	0	32 & 50 & 53
4	100	100	cat	FALSE	36	0	8 & 10 & 18 & 21 & 23 & 24 & 39
4	100	100	cat	FALSE	37	0	3 & 5 & 26 & 28 & 46 & 48
4	100	100	cat	FALSE	38	0	6 & 16 & 19 & 20 & 22 & 47 & 50
4	100	100	cat	FALSE	39	0	13 & 42 & 47 & 57 & 58
4	100	100	cat	FALSE	40	0	8 & 17 & 19 & 27 & 40 & 54
4	100	100	cat	FALSE	41	0	11 & 17 & 20 & 33 & 51
4	100	100	cat	FALSE	42	0	3 & 7 & 12 & 19 & 26 & 27 & 35 & 45
4	100	100	cat	FALSE	43	0	1 & 14 & 25 & 28 & 29 & 38 & 41 & 43 & 48 & 50
4	100	100	cat	FALSE	44	0	3 & 24 & 26 & 57
4	100	100	cat	FALSE	45	0	7 & 16 & 27 & 36 & 39 & 44 & 58
4	100	100	cat	FALSE	46	0	13 & 18 & 39 & 45 & 55
4	100	100	cat	FALSE	47	0	17 & 20 & 29 & 42 & 51 & 52 & 54 & 57
4	100	100	cat	FALSE	48	0	37 & 59
4	100	100	cat	FALSE	49	0	6 & 11 & 30 & 44 & 53 & 54
4	100	100	cat	FALSE	50	0	12 & 14 & 17 & 33 & 41 & 42 & 45 & 46 & 49 & 53 & 58
4	100	100	cat	FALSE	51	0	27 & 30 & 38 & 41 & 60
4	100	100	cat	FALSE	52	0	4 & 18 & 21 & 28 & 33 & 59
4	100	100	cat	FALSE	53	0	6 & 8 & 9 & 24 & 35 & 48 & 49 & 53
4	100	100	cat	FALSE	54	0	17 & 20 & 25 & 28 & 33 & 34 & 36 & 59
4	100	100	cat	FALSE	55	0	23 & 30 & 31 & 50 & 51 & 57 & 60
4	100	100	cat	FALSE	56	0	10 & 11 & 16 & 35 & 39 & 40 & 41 & 52
4	100	100	cat	FALSE	57	0	7 & 9 & 13 & 19 & 25 & 42 & 50
4	100	100	cat	FALSE	58	0	9 & 33 & 37 & 45 & 50
4	100	100	cat	FALSE	59	0	9 & 12 & 16 & 21 & 25 & 34 & 40
4	100	100	cat	FALSE	60	0	48 & 58
4	100	100	cat	FALSE	61	0	13 & 14 & 16 & 19 & 23 & 52 & 55
4	100	100	cat	FALSE	62	0	3 & 44 & 52 & 53 & 55 & 59
4	100	100	cat	FALSE	63	0	8 & 17 & 25 & 26 & 29 & 31 & 44 & 53
4	100	100	cat	FALSE	64	0	11 & 21 & 27 & 34 & 39
4	100	100	cat	FALSE	65	0	17 & 18 & 24 & 31 & 37 & 38 & 39 & 43 & 51 & 56
4	100	100	cat	FALSE	66	0	8 & 11 & 23 & 24 & 27 & 34 & 45 & 49 & 57
4	100	100	cat	FALSE	67	0	20 & 22 & 36 & 48
4	100	100	cat	FALSE	68	0	2 & 15 & 20 & 22 & 24 & 30 & 35 & 37 & 38 & 44 & 46
4	100	100	cat	FALSE	69	0	14 & 18 & 20 & 22 & 25 & 27 & 41 & 42 & 51 & 53 & 56
4	100	100	cat	FALSE	70	0	15 & 30 & 32 & 40 & 46
4	100	100	cat	FALSE	71	0	12 & 13 & 15 & 60
4	100	100	cat	FALSE	72	0	32 & 33 & 37 & 58 & 60
4	100	100	cat	FALSE	73	0	18 & 41 & 45 & 47 & 55 & 56 & 59
4	100	100	cat	FALSE	74	0	6 & 32 & 36 & 44 & 47 & 52 & 56
4	100	100	cat	FALSE	75	0	10 & 14 & 52 & 57
4	100	100	cat	FALSE	76	0	16 & 20 & 23 & 29 & 31 & 34 & 37 & 47 & 55
4	100	100	cat	FALSE	77	0	4 & 7 & 14 & 19 & 23 & 25
4	100	100	cat	FALSE	78	0	29
4	100	100	cat	FALSE	79	0	10 & 16 & 22 & 25 & 28 & 34 & 38
4	100	100	cat	FALSE	80	0	10 & 35 & 41 & 57
4	100	100	cat	FALSE	81	0	11 & 30 & 38 & 59 & 60
4	100	100	cat	FALSE	82	0	18 & 39 & 51
4	100	100	cat	FALSE	83	0	11 & 12
4	100	100	cat	FALSE	84	0	8 & 41 & 46 & 52
4	100	100	cat	FALSE	85	0	14 & 15 & 27 & 34 & 37 & 49
4	100	100	cat	FALSE	86	0	15 & 18 & 49
4	100	100	cat	FALSE	87	0	19 & 40 & 45 & 46
4	100	100	cat	FALSE	88	0	11 & 19 & 42 & 43 & 58
4	100	100	cat	FALSE	89	0	49 & 53 & 57 & 58
4	100	100	cat	FALSE	90	0	7 & 13 & 19 & 22 & 29 & 31 & 38 & 44 & 45 & 48 & 50
4	100	100	cat	FALSE	91	0	7 & 12 & 17 & 26 & 29 & 31 & 36 & 42 & 52
4	100	100	cat	FALSE	92	0	9 & 22 & 47 & 56
4	100	100	cat	FALSE	93	0	21 & 22 & 31 & 32 & 35 & 46
4	100	100	cat	FALSE	94	0	21 & 41 & 50 & 57 & 58
4	100	100	cat	FALSE	95	0	2 & 10 & 26 & 41 & 50
4	100	100	cat	FALSE	96	0	8 & 14 & 18 & 53
4	100	100	cat	FALSE	97	0	7 & 12 & 26 & 32 & 42 & 43 & 51
4	100	100	cat	FALSE	98	0	12 & 28 & 35 & 36 & 39 & 46 & 48 & 55 & 56 & 59
4	100	100	cat	FALSE	99	0	4 & 5 & 13 & 25 & 28 & 29 & 30 & 36 & 37 & 44 & 48
4	100	100	cat	FALSE	100	0	11 & 15 & 23 & 35 & 37 & 39 & 54 & 56
5	100	10	num	FALSE	1	0.125	1 & 2 & 8
5	100	10	num	FALSE	2	0.25	1
5	100	10	num	FALSE	3	0.375	2 & 4 & 5 & 7
5	100	10	num	FALSE	4	0.5	1 & 2 & 3 & 4 & 7 & 9
5	100	10	num	FALSE	5	0.625	1 & 2 & 5 & 9
5	100	10	num	FALSE	6	-0.625	1 & 2 & 3 & 4 & 8 & 10
5	100	10	num	FALSE	7	-0.5	1 & 2 & 10
5	100	10	num	FALSE	8	-0.375	3 & 4 & 5 & 6
5	100	10	num	FALSE	9	-0.25	1 & 2 & 3 & 4 & 5
5	100	10	num	FALSE	10	-0.125	1 & 2 & 3 & 5 & 6
5	100	10	num	FALSE	11	0	4 & 9 & 13 & 33 & 34
5	100	10	num	FALSE	12	0	13 & 30 & 32 & 43 & 44 & 49 & 52 & 58
5	100	10	num	FALSE	13	0	21 & 23 & 24 & 26 & 29 & 33 & 49 & 51 & 54
5	100	10	num	FALSE	14	0	11 & 14 & 16 & 31 & 35 & 40 & 49 & 51
5	100	10	num	FALSE	15	0	5 & 8 & 21 & 27 & 36 & 54
5	100	10	num	FALSE	16	0	1 & 4 & 19 & 38 & 48 & 52
5	100	10	num	FALSE	17	0	12 & 14 & 29 & 38 & 40 & 46 & 59
5	100	10	num	FALSE	18	0	21 & 27 & 32 & 33 & 43 & 50 & 57
5	100	10	num	FALSE	19	0	9 & 10 & 15 & 20 & 28 & 34 & 55
5	100	10	num	FALSE	20	0	17 & 24 & 32 & 33 & 54 & 55 & 56
5	100	10	num	FALSE	21	0	5 & 16 & 22 & 26 & 39 & 46 & 47 & 55 & 58
5	100	10	num	FALSE	22	0	36
5	100	10	num	FALSE	23	0	6 & 7 & 16 & 25 & 47 & 51
5	100	10	num	FALSE	24	0	21 & 31 & 32 & 45 & 54 & 56
5	100	10	num	FALSE	25	0	5 & 9 & 13 & 30 & 31 & 42 & 56 & 60
5	100	10	num	FALSE	26	0	12 & 15 & 26 & 35 & 43 & 60
5	100	10	num	FALSE	27	0	3 & 6 & 34 & 49 & 54 & 55
5	100	10	num	FALSE	28	0	59 & 60
5	100	10	num	FALSE	29	0	24 & 28 & 38 & 40 & 44 & 45 & 53 & 54
5	100	10	num	FALSE	30	0	10 & 15 & 43 & 48
5	100	10	num	FALSE	31	0	6 & 23 & 40 & 47 & 60
5	100	10	num	FALSE	32	0	18 & 42 & 43 & 47 & 60
5	100	10	num	FALSE	33	0	22 & 28 & 30 & 36 & 37 & 40 & 43
5	100	10	num	FALSE	34	0	6 & 15 & 17 & 20 & 23 & 24 & 59
5	100	10	num	FALSE	35	0	32 & 50 & 53
5	100	10	num	FALSE	36	0	8 & 10 & 18 & 21 & 23 & 24 & 39
5	100	10	num	FALSE	37	0	3 & 5 & 26 & 28 & 46 & 48
5	100	10	num	FALSE	38	0	6 & 16 & 19 & 20 & 22 & 47 & 50
5	100	10	num	FALSE	39	0	13 & 42 & 47 & 57 & 58
5	100	10	num	FALSE	40	0	8 & 17 & 19 & 27 & 40 & 54
5	100	10	num	FALSE	41	0	11 & 17 & 20 & 33 & 51
5	100	10	num	FALSE	42	0	3 & 7 & 12 & 19 & 26 & 27 & 35 & 45
5	100	10	num	FALSE	43	0	1 & 14 & 25 & 28 & 29 & 38 & 41 & 43 & 48 & 50
5	100	10	num	FALSE	44	0	3 & 24 & 26 & 57
5	100	10	num	FALSE	45	0	7 & 16 & 27 & 36 & 39 & 44 & 58
5	100	10	num	FALSE	46	0	13 & 18 & 39 & 45 & 55
5	100	10	num	FALSE	47	0	17 & 20 & 29 & 42 & 51 & 52 & 54 & 57
5	100	10	num	FALSE	48	0	37 & 59
5	100	10	num	FALSE	49	0	6 & 11 & 30 & 44 & 53 & 54
5	100	10	num	FALSE	50	0	12 & 14 & 17 & 33 & 41 & 42 & 45 & 46 & 49 & 53 & 58
5	100	10	num	FALSE	51	0	27 & 30 & 38 & 41 & 60
5	100	10	num	FALSE	52	0	4 & 18 & 21 & 28 & 33 & 59
5	100	10	num	FALSE	53	0	6 & 8 & 9 & 24 & 35 & 48 & 49 & 53
5	100	10	num	FALSE	54	0	17 & 20 & 25 & 28 & 33 & 34 & 36 & 59
5	100	10	num	FALSE	55	0	23 & 30 & 31 & 50 & 51 & 57 & 60
5	100	10	num	FALSE	56	0	10 & 11 & 16 & 35 & 39 & 40 & 41 & 52
5	100	10	num	FALSE	57	0	7 & 9 & 13 & 19 & 25 & 42 & 50
5	100	10	num	FALSE	58	0	9 & 33 & 37 & 45 & 50
5	100	10	num	FALSE	59	0	9 & 12 & 16 & 21 & 25 & 34 & 40
5	100	10	num	FALSE	60	0	48 & 58
5	100	10	num	FALSE	61	0	13 & 14 & 16 & 19 & 23 & 52 & 55
5	100	10	num	FALSE	62	0	3 & 44 & 52 & 53 & 55 & 59
5	100	10	num	FALSE	63	0	8 & 17 & 25 & 26 & 29 & 31 & 44 & 53
5	100	10	num	FALSE	64	0	11 & 21 & 27 & 34 & 39
5	100	10	num	FALSE	65	0	17 & 18 & 24 & 31 & 37 & 38 & 39 & 43 & 51 & 56
5	100	10	num	FALSE	66	0	8 & 11 & 23 & 24 & 27 & 34 & 45 & 49 & 57
5	100	10	num	FALSE	67	0	20 & 22 & 36 & 48
5	100	10	num	FALSE	68	0	2 & 15 & 20 & 22 & 24 & 30 & 35 & 37 & 38 & 44 & 46
5	100	10	num	FALSE	69	0	14 & 18 & 20 & 22 & 25 & 27 & 41 & 42 & 51 & 53 & 56
5	100	10	num	FALSE	70	0	15 & 30 & 32 & 40 & 46
5	100	10	num	FALSE	71	0	12 & 13 & 15 & 60
5	100	10	num	FALSE	72	0	32 & 33 & 37 & 58 & 60
5	100	10	num	FALSE	73	0	18 & 41 & 45 & 47 & 55 & 56 & 59
5	100	10	num	FALSE	74	0	6 & 32 & 36 & 44 & 47 & 52 & 56
5	100	10	num	FALSE	75	0	10 & 14 & 52 & 57
5	100	10	num	FALSE	76	0	16 & 20 & 23 & 29 & 31 & 34 & 37 & 47 & 55
5	100	10	num	FALSE	77	0	4 & 7 & 14 & 19 & 23 & 25
5	100	10	num	FALSE	78	0	29
5	100	10	num	FALSE	79	0	10 & 16 & 22 & 25 & 28 & 34 & 38
5	100	10	num	FALSE	80	0	10 & 35 & 41 & 57
5	100	10	num	FALSE	81	0	11 & 30 & 38 & 59 & 60
5	100	10	num	FALSE	82	0	18 & 39 & 51
5	100	10	num	FALSE	83	0	11 & 12
5	100	10	num	FALSE	84	0	8 & 41 & 46 & 52
5	100	10	num	FALSE	85	0	14 & 15 & 27 & 34 & 37 & 49
5	100	10	num	FALSE	86	0	15 & 18 & 49
5	100	10	num	FALSE	87	0	19 & 40 & 45 & 46
5	100	10	num	FALSE	88	0	11 & 19 & 42 & 43 & 58
5	100	10	num	FALSE	89	0	49 & 53 & 57 & 58
5	100	10	num	FALSE	90	0	7 & 13 & 19 & 22 & 29 & 31 & 38 & 44 & 45 & 48 & 50
5	100	10	num	FALSE	91	0	7 & 12 & 17 & 26 & 29 & 31 & 36 & 42 & 52
5	100	10	num	FALSE	92	0	9 & 22 & 47 & 56
5	100	10	num	FALSE	93	0	21 & 22 & 31 & 32 & 35 & 46
5	100	10	num	FALSE	94	0	21 & 41 & 50 & 57 & 58
5	100	10	num	FALSE	95	0	2 & 10 & 26 & 41 & 50
5	100	10	num	FALSE	96	0	8 & 14 & 18 & 53
5	100	10	num	FALSE	97	0	7 & 12 & 26 & 32 & 42 & 43 & 51
5	100	10	num	FALSE	98	0	12 & 28 & 35 & 36 & 39 & 46 & 48 & 55 & 56 & 59
5	100	10	num	FALSE	99	0	4 & 5 & 13 & 25 & 28 & 29 & 30 & 36 & 37 & 44 & 48
5	100	10	num	FALSE	100	0	11 & 15 & 23 & 35 & 37 & 39 & 54 & 56
6	100	25	num	FALSE	1	0.125	1 & 2 & 8
6	100	25	num	FALSE	2	0.25	1
6	100	25	num	FALSE	3	0.375	2 & 4 & 5 & 7
6	100	25	num	FALSE	4	0.5	1 & 2 & 3 & 4 & 7 & 9
6	100	25	num	FALSE	5	0.625	1 & 2 & 5 & 9
6	100	25	num	FALSE	6	-0.625	1 & 2 & 3 & 4 & 8 & 10
6	100	25	num	FALSE	7	-0.5	1 & 2 & 10
6	100	25	num	FALSE	8	-0.375	3 & 4 & 5 & 6
6	100	25	num	FALSE	9	-0.25	1 & 2 & 3 & 4 & 5
6	100	25	num	FALSE	10	-0.125	1 & 2 & 3 & 5 & 6
6	100	25	num	FALSE	11	0	4 & 9 & 13 & 33 & 34
6	100	25	num	FALSE	12	0	13 & 30 & 32 & 43 & 44 & 49 & 52 & 58
6	100	25	num	FALSE	13	0	21 & 23 & 24 & 26 & 29 & 33 & 49 & 51 & 54
6	100	25	num	FALSE	14	0	11 & 14 & 16 & 31 & 35 & 40 & 49 & 51
6	100	25	num	FALSE	15	0	5 & 8 & 21 & 27 & 36 & 54
6	100	25	num	FALSE	16	0	1 & 4 & 19 & 38 & 48 & 52
6	100	25	num	FALSE	17	0	12 & 14 & 29 & 38 & 40 & 46 & 59
6	100	25	num	FALSE	18	0	21 & 27 & 32 & 33 & 43 & 50 & 57
6	100	25	num	FALSE	19	0	9 & 10 & 15 & 20 & 28 & 34 & 55
6	100	25	num	FALSE	20	0	17 & 24 & 32 & 33 & 54 & 55 & 56
6	100	25	num	FALSE	21	0	5 & 16 & 22 & 26 & 39 & 46 & 47 & 55 & 58
6	100	25	num	FALSE	22	0	36
6	100	25	num	FALSE	23	0	6 & 7 & 16 & 25 & 47 & 51
6	100	25	num	FALSE	24	0	21 & 31 & 32 & 45 & 54 & 56
6	100	25	num	FALSE	25	0	5 & 9 & 13 & 30 & 31 & 42 & 56 & 60
6	100	25	num	FALSE	26	0	12 & 15 & 26 & 35 & 43 & 60
6	100	25	num	FALSE	27	0	3 & 6 & 34 & 49 & 54 & 55
6	100	25	num	FALSE	28	0	59 & 60
6	100	25	num	FALSE	29	0	24 & 28 & 38 & 40 & 44 & 45 & 53 & 54
6	100	25	num	FALSE	30	0	10 & 15 & 43 & 48
6	100	25	num	FALSE	31	0	6 & 23 & 40 & 47 & 60
6	100	25	num	FALSE	32	0	18 & 42 & 43 & 47 & 60
6	100	25	num	FALSE	33	0	22 & 28 & 30 & 36 & 37 & 40 & 43
6	100	25	num	FALSE	34	0	6 & 15 & 17 & 20 & 23 & 24 & 59
6	100	25	num	FALSE	35	0	32 & 50 & 53
6	100	25	num	FALSE	36	0	8 & 10 & 18 & 21 & 23 & 24 & 39
6	100	25	num	FALSE	37	0	3 & 5 & 26 & 28 & 46 & 48
6	100	25	num	FALSE	38	0	6 & 16 & 19 & 20 & 22 & 47 & 50
6	100	25	num	FALSE	39	0	13 & 42 & 47 & 57 & 58
6	100	25	num	FALSE	40	0	8 & 17 & 19 & 27 & 40 & 54
6	100	25	num	FALSE	41	0	11 & 17 & 20 & 33 & 51
6	100	25	num	FALSE	42	0	3 & 7 & 12 & 19 & 26 & 27 & 35 & 45
6	100	25	num	FALSE	43	0	1 & 14 & 25 & 28 & 29 & 38 & 41 & 43 & 48 & 50
6	100	25	num	FALSE	44	0	3 & 24 & 26 & 57
6	100	25	num	FALSE	45	0	7 & 16 & 27 & 36 & 39 & 44 & 58
6	100	25	num	FALSE	46	0	13 & 18 & 39 & 45 & 55
6	100	25	num	FALSE	47	0	17 & 20 & 29 & 42 & 51 & 52 & 54 & 57
6	100	25	num	FALSE	48	0	37 & 59
6	100	25	num	FALSE	49	0	6 & 11 & 30 & 44 & 53 & 54
6	100	25	num	FALSE	50	0	12 & 14 & 17 & 33 & 41 & 42 & 45 & 46 & 49 & 53 & 58
6	100	25	num	FALSE	51	0	27 & 30 & 38 & 41 & 60
6	100	25	num	FALSE	52	0	4 & 18 & 21 & 28 & 33 & 59
6	100	25	num	FALSE	53	0	6 & 8 & 9 & 24 & 35 & 48 & 49 & 53
6	100	25	num	FALSE	54	0	17 & 20 & 25 & 28 & 33 & 34 & 36 & 59
6	100	25	num	FALSE	55	0	23 & 30 & 31 & 50 & 51 & 57 & 60
6	100	25	num	FALSE	56	0	10 & 11 & 16 & 35 & 39 & 40 & 41 & 52
6	100	25	num	FALSE	57	0	7 & 9 & 13 & 19 & 25 & 42 & 50
6	100	25	num	FALSE	58	0	9 & 33 & 37 & 45 & 50
6	100	25	num	FALSE	59	0	9 & 12 & 16 & 21 & 25 & 34 & 40
6	100	25	num	FALSE	60	0	48 & 58
6	100	25	num	FALSE	61	0	13 & 14 & 16 & 19 & 23 & 52 & 55
6	100	25	num	FALSE	62	0	3 & 44 & 52 & 53 & 55 & 59
6	100	25	num	FALSE	63	0	8 & 17 & 25 & 26 & 29 & 31 & 44 & 53
6	100	25	num	FALSE	64	0	11 & 21 & 27 & 34 & 39
6	100	25	num	FALSE	65	0	17 & 18 & 24 & 31 & 37 & 38 & 39 & 43 & 51 & 56
6	100	25	num	FALSE	66	0	8 & 11 & 23 & 24 & 27 & 34 & 45 & 49 & 57
6	100	25	num	FALSE	67	0	20 & 22 & 36 & 48
6	100	25	num	FALSE	68	0	2 & 15 & 20 & 22 & 24 & 30 & 35 & 37 & 38 & 44 & 46
6	100	25	num	FALSE	69	0	14 & 18 & 20 & 22 & 25 & 27 & 41 & 42 & 51 & 53 & 56
6	100	25	num	FALSE	70	0	15 & 30 & 32 & 40 & 46
6	100	25	num	FALSE	71	0	12 & 13 & 15 & 60
6	100	25	num	FALSE	72	0	32 & 33 & 37 & 58 & 60
6	100	25	num	FALSE	73	0	18 & 41 & 45 & 47 & 55 & 56 & 59
6	100	25	num	FALSE	74	0	6 & 32 & 36 & 44 & 47 & 52 & 56
6	100	25	num	FALSE	75	0	10 & 14 & 52 & 57
6	100	25	num	FALSE	76	0	16 & 20 & 23 & 29 & 31 & 34 & 37 & 47 & 55
6	100	25	num	FALSE	77	0	4 & 7 & 14 & 19 & 23 & 25
6	100	25	num	FALSE	78	0	29
6	100	25	num	FALSE	79	0	10 & 16 & 22 & 25 & 28 & 34 & 38
6	100	25	num	FALSE	80	0	10 & 35 & 41 & 57
6	100	25	num	FALSE	81	0	11 & 30 & 38 & 59 & 60
6	100	25	num	FALSE	82	0	18 & 39 & 51
6	100	25	num	FALSE	83	0	11 & 12
6	100	25	num	FALSE	84	0	8 & 41 & 46 & 52
6	100	25	num	FALSE	85	0	14 & 15 & 27 & 34 & 37 & 49
6	100	25	num	FALSE	86	0	15 & 18 & 49
6	100	25	num	FALSE	87	0	19 & 40 & 45 & 46
6	100	25	num	FALSE	88	0	11 & 19 & 42 & 43 & 58
6	100	25	num	FALSE	89	0	49 & 53 & 57 & 58
6	100	25	num	FALSE	90	0	7 & 13 & 19 & 22 & 29 & 31 & 38 & 44 & 45 & 48 & 50
6	100	25	num	FALSE	91	0	7 & 12 & 17 & 26 & 29 & 31 & 36 & 42 & 52
6	100	25	num	FALSE	92	0	9 & 22 & 47 & 56
6	100	25	num	FALSE	93	0	21 & 22 & 31 & 32 & 35 & 46
6	100	25	num	FALSE	94	0	21 & 41 & 50 & 57 & 58
6	100	25	num	FALSE	95	0	2 & 10 & 26 & 41 & 50
6	100	25	num	FALSE	96	0	8 & 14 & 18 & 53
6	100	25	num	FALSE	97	0	7 & 12 & 26 & 32 & 42 & 43 & 51
6	100	25	num	FALSE	98	0	12 & 28 & 35 & 36 & 39 & 46 & 48 & 55 & 56 & 59
6	100	25	num	FALSE	99	0	4 & 5 & 13 & 25 & 28 & 29 & 30 & 36 & 37 & 44 & 48
6	100	25	num	FALSE	100	0	11 & 15 & 23 & 35 & 37 & 39 & 54 & 56
7	100	50	num	FALSE	1	0.125	1 & 2 & 8
7	100	50	num	FALSE	2	0.25	1
7	100	50	num	FALSE	3	0.375	2 & 4 & 5 & 7
7	100	50	num	FALSE	4	0.5	1 & 2 & 3 & 4 & 7 & 9
7	100	50	num	FALSE	5	0.625	1 & 2 & 5 & 9
7	100	50	num	FALSE	6	-0.625	1 & 2 & 3 & 4 & 8 & 10
7	100	50	num	FALSE	7	-0.5	1 & 2 & 10
7	100	50	num	FALSE	8	-0.375	3 & 4 & 5 & 6
7	100	50	num	FALSE	9	-0.25	1 & 2 & 3 & 4 & 5
7	100	50	num	FALSE	10	-0.125	1 & 2 & 3 & 5 & 6
7	100	50	num	FALSE	11	0	4 & 9 & 13 & 33 & 34
7	100	50	num	FALSE	12	0	13 & 30 & 32 & 43 & 44 & 49 & 52 & 58
7	100	50	num	FALSE	13	0	21 & 23 & 24 & 26 & 29 & 33 & 49 & 51 & 54
7	100	50	num	FALSE	14	0	11 & 14 & 16 & 31 & 35 & 40 & 49 & 51
7	100	50	num	FALSE	15	0	5 & 8 & 21 & 27 & 36 & 54
7	100	50	num	FALSE	16	0	1 & 4 & 19 & 38 & 48 & 52
7	100	50	num	FALSE	17	0	12 & 14 & 29 & 38 & 40 & 46 & 59
7	100	50	num	FALSE	18	0	21 & 27 & 32 & 33 & 43 & 50 & 57
7	100	50	num	FALSE	19	0	9 & 10 & 15 & 20 & 28 & 34 & 55
7	100	50	num	FALSE	20	0	17 & 24 & 32 & 33 & 54 & 55 & 56
7	100	50	num	FALSE	21	0	5 & 16 & 22 & 26 & 39 & 46 & 47 & 55 & 58
7	100	50	num	FALSE	22	0	36
7	100	50	num	FALSE	23	0	6 & 7 & 16 & 25 & 47 & 51
7	100	50	num	FALSE	24	0	21 & 31 & 32 & 45 & 54 & 56
7	100	50	num	FALSE	25	0	5 & 9 & 13 & 30 & 31 & 42 & 56 & 60
7	100	50	num	FALSE	26	0	12 & 15 & 26 & 35 & 43 & 60
7	100	50	num	FALSE	27	0	3 & 6 & 34 & 49 & 54 & 55
7	100	50	num	FALSE	28	0	59 & 60
7	100	50	num	FALSE	29	0	24 & 28 & 38 & 40 & 44 & 45 & 53 & 54
7	100	50	num	FALSE	30	0	10 & 15 & 43 & 48
7	100	50	num	FALSE	31	0	6 & 23 & 40 & 47 & 60
7	100	50	num	FALSE	32	0	18 & 42 & 43 & 47 & 60
7	100	50	num	FALSE	33	0	22 & 28 & 30 & 36 & 37 & 40 & 43
7	100	50	num	FALSE	34	0	6 & 15 & 17 & 20 & 23 & 24 & 59
7	100	50	num	FALSE	35	0	32 & 50 & 53
7	100	50	num	FALSE	36	0	8 & 10 & 18 & 21 & 23 & 24 & 39
7	100	50	num	FALSE	37	0	3 & 5 & 26 & 28 & 46 & 48
7	100	50	num	FALSE	38	0	6 & 16 & 19 & 20 & 22 & 47 & 50
7	100	50	num	FALSE	39	0	13 & 42 & 47 & 57 & 58
7	100	50	num	FALSE	40	0	8 & 17 & 19 & 27 & 40 & 54
7	100	50	num	FALSE	41	0	11 & 17 & 20 & 33 & 51
7	100	50	num	FALSE	42	0	3 & 7 & 12 & 19 & 26 & 27 & 35 & 45
7	100	50	num	FALSE	43	0	1 & 14 & 25 & 28 & 29 & 38 & 41 & 43 & 48 & 50
7	100	50	num	FALSE	44	0	3 & 24 & 26 & 57
7	100	50	num	FALSE	45	0	7 & 16 & 27 & 36 & 39 & 44 & 58
7	100	50	num	FALSE	46	0	13 & 18 & 39 & 45 & 55
7	100	50	num	FALSE	47	0	17 & 20 & 29 & 42 & 51 & 52 & 54 & 57
7	100	50	num	FALSE	48	0	37 & 59
7	100	50	num	FALSE	49	0	6 & 11 & 30 & 44 & 53 & 54
7	100	50	num	FALSE	50	0	12 & 14 & 17 & 33 & 41 & 42 & 45 & 46 & 49 & 53 & 58
7	100	50	num	FALSE	51	0	27 & 30 & 38 & 41 & 60
7	100	50	num	FALSE	52	0	4 & 18 & 21 & 28 & 33 & 59
7	100	50	num	FALSE	53	0	6 & 8 & 9 & 24 & 35 & 48 & 49 & 53
7	100	50	num	FALSE	54	0	17 & 20 & 25 & 28 & 33 & 34 & 36 & 59
7	100	50	num	FALSE	55	0	23 & 30 & 31 & 50 & 51 & 57 & 60
7	100	50	num	FALSE	56	0	10 & 11 & 16 & 35 & 39 & 40 & 41 & 52
7	100	50	num	FALSE	57	0	7 & 9 & 13 & 19 & 25 & 42 & 50
7	100	50	num	FALSE	58	0	9 & 33 & 37 & 45 & 50
7	100	50	num	FALSE	59	0	9 & 12 & 16 & 21 & 25 & 34 & 40
7	100	50	num	FALSE	60	0	48 & 58
7	100	50	num	FALSE	61	0	13 & 14 & 16 & 19 & 23 & 52 & 55
7	100	50	num	FALSE	62	0	3 & 44 & 52 & 53 & 55 & 59
7	100	50	num	FALSE	63	0	8 & 17 & 25 & 26 & 29 & 31 & 44 & 53
7	100	50	num	FALSE	64	0	11 & 21 & 27 & 34 & 39
7	100	50	num	FALSE	65	0	17 & 18 & 24 & 31 & 37 & 38 & 39 & 43 & 51 & 56
7	100	50	num	FALSE	66	0	8 & 11 & 23 & 24 & 27 & 34 & 45 & 49 & 57
7	100	50	num	FALSE	67	0	20 & 22 & 36 & 48
7	100	50	num	FALSE	68	0	2 & 15 & 20 & 22 & 24 & 30 & 35 & 37 & 38 & 44 & 46
7	100	50	num	FALSE	69	0	14 & 18 & 20 & 22 & 25 & 27 & 41 & 42 & 51 & 53 & 56
7	100	50	num	FALSE	70	0	15 & 30 & 32 & 40 & 46
7	100	50	num	FALSE	71	0	12 & 13 & 15 & 60
7	100	50	num	FALSE	72	0	32 & 33 & 37 & 58 & 60
7	100	50	num	FALSE	73	0	18 & 41 & 45 & 47 & 55 & 56 & 59
7	100	50	num	FALSE	74	0	6 & 32 & 36 & 44 & 47 & 52 & 56
7	100	50	num	FALSE	75	0	10 & 14 & 52 & 57
7	100	50	num	FALSE	76	0	16 & 20 & 23 & 29 & 31 & 34 & 37 & 47 & 55
7	100	50	num	FALSE	77	0	4 & 7 & 14 & 19 & 23 & 25
7	100	50	num	FALSE	78	0	29
7	100	50	num	FALSE	79	0	10 & 16 & 22 & 25 & 28 & 34 & 38
7	100	50	num	FALSE	80	0	10 & 35 & 41 & 57
7	100	50	num	FALSE	81	0	11 & 30 & 38 & 59 & 60
7	100	50	num	FALSE	82	0	18 & 39 & 51
7	100	50	num	FALSE	83	0	11 & 12
7	100	50	num	FALSE	84	0	8 & 41 & 46 & 52
7	100	50	num	FALSE	85	0	14 & 15 & 27 & 34 & 37 & 49
7	100	50	num	FALSE	86	0	15 & 18 & 49
7	100	50	num	FALSE	87	0	19 & 40 & 45 & 46
7	100	50	num	FALSE	88	0	11 & 19 & 42 & 43 & 58
7	100	50	num	FALSE	89	0	49 & 53 & 57 & 58
7	100	50	num	FALSE	90	0	7 & 13 & 19 & 22 & 29 & 31 & 38 & 44 & 45 & 48 & 50
7	100	50	num	FALSE	91	0	7 & 12 & 17 & 26 & 29 & 31 & 36 & 42 & 52
7	100	50	num	FALSE	92	0	9 & 22 & 47 & 56
7	100	50	num	FALSE	93	0	21 & 22 & 31 & 32 & 35 & 46
7	100	50	num	FALSE	94	0	21 & 41 & 50 & 57 & 58
7	100	50	num	FALSE	95	0	2 & 10 & 26 & 41 & 50
7	100	50	num	FALSE	96	0	8 & 14 & 18 & 53
7	100	50	num	FALSE	97	0	7 & 12 & 26 & 32 & 42 & 43 & 51
7	100	50	num	FALSE	98	0	12 & 28 & 35 & 36 & 39 & 46 & 48 & 55 & 56 & 59
7	100	50	num	FALSE	99	0	4 & 5 & 13 & 25 & 28 & 29 & 30 & 36 & 37 & 44 & 48
7	100	50	num	FALSE	100	0	11 & 15 & 23 & 35 & 37 & 39 & 54 & 56
8	100	100	num	FALSE	1	0.125	1 & 2 & 8
8	100	100	num	FALSE	2	0.25	1
8	100	100	num	FALSE	3	0.375	2 & 4 & 5 & 7
8	100	100	num	FALSE	4	0.5	1 & 2 & 3 & 4 & 7 & 9
8	100	100	num	FALSE	5	0.625	1 & 2 & 5 & 9
8	100	100	num	FALSE	6	-0.625	1 & 2 & 3 & 4 & 8 & 10
8	100	100	num	FALSE	7	-0.5	1 & 2 & 10
8	100	100	num	FALSE	8	-0.375	3 & 4 & 5 & 6
8	100	100	num	FALSE	9	-0.25	1 & 2 & 3 & 4 & 5
8	100	100	num	FALSE	10	-0.125	1 & 2 & 3 & 5 & 6
8	100	100	num	FALSE	11	0	4 & 9 & 13 & 33 & 34
8	100	100	num	FALSE	12	0	13 & 30 & 32 & 43 & 44 & 49 & 52 & 58
8	100	100	num	FALSE	13	0	21 & 23 & 24 & 26 & 29 & 33 & 49 & 51 & 54
8	100	100	num	FALSE	14	0	11 & 14 & 16 & 31 & 35 & 40 & 49 & 51
8	100	100	num	FALSE	15	0	5 & 8 & 21 & 27 & 36 & 54
8	100	100	num	FALSE	16	0	1 & 4 & 19 & 38 & 48 & 52
8	100	100	num	FALSE	17	0	12 & 14 & 29 & 38 & 40 & 46 & 59
8	100	100	num	FALSE	18	0	21 & 27 & 32 & 33 & 43 & 50 & 57
8	100	100	num	FALSE	19	0	9 & 10 & 15 & 20 & 28 & 34 & 55
8	100	100	num	FALSE	20	0	17 & 24 & 32 & 33 & 54 & 55 & 56
8	100	100	num	FALSE	21	0	5 & 16 & 22 & 26 & 39 & 46 & 47 & 55 & 58
8	100	100	num	FALSE	22	0	36
8	100	100	num	FALSE	23	0	6 & 7 & 16 & 25 & 47 & 51
8	100	100	num	FALSE	24	0	21 & 31 & 32 & 45 & 54 & 56
8	100	100	num	FALSE	25	0	5 & 9 & 13 & 30 & 31 & 42 & 56 & 60
8	100	100	num	FALSE	26	0	12 & 15 & 26 & 35 & 43 & 60
8	100	100	num	FALSE	27	0	3 & 6 & 34 & 49 & 54 & 55
8	100	100	num	FALSE	28	0	59 & 60
8	100	100	num	FALSE	29	0	24 & 28 & 38 & 40 & 44 & 45 & 53 & 54
8	100	100	num	FALSE	30	0	10 & 15 & 43 & 48
8	100	100	num	FALSE	31	0	6 & 23 & 40 & 47 & 60
8	100	100	num	FALSE	32	0	18 & 42 & 43 & 47 & 60
8	100	100	num	FALSE	33	0	22 & 28 & 30 & 36 & 37 & 40 & 43
8	100	100	num	FALSE	34	0	6 & 15 & 17 & 20 & 23 & 24 & 59
8	100	100	num	FALSE	35	0	32 & 50 & 53
8	100	100	num	FALSE	36	0	8 & 10 & 18 & 21 & 23 & 24 & 39
8	100	100	num	FALSE	37	0	3 & 5 & 26 & 28 & 46 & 48
8	100	100	num	FALSE	38	0	6 & 16 & 19 & 20 & 22 & 47 & 50
8	100	100	num	FALSE	39	0	13 & 42 & 47 & 57 & 58
8	100	100	num	FALSE	40	0	8 & 17 & 19 & 27 & 40 & 54
8	100	100	num	FALSE	41	0	11 & 17 & 20 & 33 & 51
8	100	100	num	FALSE	42	0	3 & 7 & 12 & 19 & 26 & 27 & 35 & 45
8	100	100	num	FALSE	43	0	1 & 14 & 25 & 28 & 29 & 38 & 41 & 43 & 48 & 50
8	100	100	num	FALSE	44	0	3 & 24 & 26 & 57
8	100	100	num	FALSE	45	0	7 & 16 & 27 & 36 & 39 & 44 & 58
8	100	100	num	FALSE	46	0	13 & 18 & 39 & 45 & 55
8	100	100	num	FALSE	47	0	17 & 20 & 29 & 42 & 51 & 52 & 54 & 57
8	100	100	num	FALSE	48	0	37 & 59
8	100	100	num	FALSE	49	0	6 & 11 & 30 & 44 & 53 & 54
8	100	100	num	FALSE	50	0	12 & 14 & 17 & 33 & 41 & 42 & 45 & 46 & 49 & 53 & 58
8	100	100	num	FALSE	51	0	27 & 30 & 38 & 41 & 60
8	100	100	num	FALSE	52	0	4 & 18 & 21 & 28 & 33 & 59
8	100	100	num	FALSE	53	0	6 & 8 & 9 & 24 & 35 & 48 & 49 & 53
8	100	100	num	FALSE	54	0	17 & 20 & 25 & 28 & 33 & 34 & 36 & 59
8	100	100	num	FALSE	55	0	23 & 30 & 31 & 50 & 51 & 57 & 60
8	100	100	num	FALSE	56	0	10 & 11 & 16 & 35 & 39 & 40 & 41 & 52
8	100	100	num	FALSE	57	0	7 & 9 & 13 & 19 & 25 & 42 & 50
8	100	100	num	FALSE	58	0	9 & 33 & 37 & 45 & 50
8	100	100	num	FALSE	59	0	9 & 12 & 16 & 21 & 25 & 34 & 40
8	100	100	num	FALSE	60	0	48 & 58
8	100	100	num	FALSE	61	0	13 & 14 & 16 & 19 & 23 & 52 & 55
8	100	100	num	FALSE	62	0	3 & 44 & 52 & 53 & 55 & 59
8	100	100	num	FALSE	63	0	8 & 17 & 25 & 26 & 29 & 31 & 44 & 53
8	100	100	num	FALSE	64	0	11 & 21 & 27 & 34 & 39
8	100	100	num	FALSE	65	0	17 & 18 & 24 & 31 & 37 & 38 & 39 & 43 & 51 & 56
8	100	100	num	FALSE	66	0	8 & 11 & 23 & 24 & 27 & 34 & 45 & 49 & 57
8	100	100	num	FALSE	67	0	20 & 22 & 36 & 48
8	100	100	num	FALSE	68	0	2 & 15 & 20 & 22 & 24 & 30 & 35 & 37 & 38 & 44 & 46
8	100	100	num	FALSE	69	0	14 & 18 & 20 & 22 & 25 & 27 & 41 & 42 & 51 & 53 & 56
8	100	100	num	FALSE	70	0	15 & 30 & 32 & 40 & 46
8	100	100	num	FALSE	71	0	12 & 13 & 15 & 60
8	100	100	num	FALSE	72	0	32 & 33 & 37 & 58 & 60
8	100	100	num	FALSE	73	0	18 & 41 & 45 & 47 & 55 & 56 & 59
8	100	100	num	FALSE	74	0	6 & 32 & 36 & 44 & 47 & 52 & 56
8	100	100	num	FALSE	75	0	10 & 14 & 52 & 57
8	100	100	num	FALSE	76	0	16 & 20 & 23 & 29 & 31 & 34 & 37 & 47 & 55
8	100	100	num	FALSE	77	0	4 & 7 & 14 & 19 & 23 & 25
8	100	100	num	FALSE	78	0	29
8	100	100	num	FALSE	79	0	10 & 16 & 22 & 25 & 28 & 34 & 38
8	100	100	num	FALSE	80	0	10 & 35 & 41 & 57
8	100	100	num	FALSE	81	0	11 & 30 & 38 & 59 & 60
8	100	100	num	FALSE	82	0	18 & 39 & 51
8	100	100	num	FALSE	83	0	11 & 12
8	100	100	num	FALSE	84	0	8 & 41 & 46 & 52
8	100	100	num	FALSE	85	0	14 & 15 & 27 & 34 & 37 & 49
8	100	100	num	FALSE	86	0	15 & 18 & 49
8	100	100	num	FALSE	87	0	19 & 40 & 45 & 46
8	100	100	num	FALSE	88	0	11 & 19 & 42 & 43 & 58
8	100	100	num	FALSE	89	0	49 & 53 & 57 & 58
8	100	100	num	FALSE	90	0	7 & 13 & 19 & 22 & 29 & 31 & 38 & 44 & 45 & 48 & 50
8	100	100	num	FALSE	91	0	7 & 12 & 17 & 26 & 29 & 31 & 36 & 42 & 52
8	100	100	num	FALSE	92	0	9 & 22 & 47 & 56
8	100	100	num	FALSE	93	0	21 & 22 & 31 & 32 & 35 & 46
8	100	100	num	FALSE	94	0	21 & 41 & 50 & 57 & 58
8	100	100	num	FALSE	95	0	2 & 10 & 26 & 41 & 50
8	100	100	num	FALSE	96	0	8 & 14 & 18 & 53
8	100	100	num	FALSE	97	0	7 & 12 & 26 & 32 & 42 & 43 & 51
8	100	100	num	FALSE	98	0	12 & 28 & 35 & 36 & 39 & 46 & 48 & 55 & 56 & 59
8	100	100	num	FALSE	99	0	4 & 5 & 13 & 25 & 28 & 29 & 30 & 36 & 37 & 44 & 48
8	100	100	num	FALSE	100	0	11 & 15 & 23 & 35 & 37 & 39 & 54 & 56
9	100	10	srv	FALSE	1	0.5	1 & 2 & 5 & 9
9	100	10	srv	FALSE	2	1	2 & 4
9	100	10	srv	FALSE	3	1.5	1 & 3 & 5 & 8
9	100	10	srv	FALSE	4	2	2 & 3 & 6 & 7
9	100	10	srv	FALSE	5	2.5	1 & 2 & 4 & 7
9	100	10	srv	FALSE	6	-2.5	10
9	100	10	srv	FALSE	7	-2	1 & 4 & 5 & 8
9	100	10	srv	FALSE	8	-1.5	1 & 3 & 4 & 5 & 6
9	100	10	srv	FALSE	9	-1	1 & 4
9	100	10	srv	FALSE	10	-0.5	3 & 9
9	100	10	srv	FALSE	11	0	4 & 8 & 36 & 48 & 58
9	100	10	srv	FALSE	12	0	14 & 22 & 23 & 34 & 44 & 50 & 53
9	100	10	srv	FALSE	13	0	21 & 22 & 30 & 41 & 43 & 45 & 52 & 55
9	100	10	srv	FALSE	14	0	17 & 20 & 21 & 24 & 25 & 41 & 44
9	100	10	srv	FALSE	15	0	5 & 10 & 20 & 27 & 33 & 34
9	100	10	srv	FALSE	16	0	2 & 5 & 48 & 53 & 57 & 58
9	100	10	srv	FALSE	17	0	11 & 23 & 28 & 35 & 48 & 49 & 55
9	100	10	srv	FALSE	18	0	10 & 25 & 33 & 36 & 38 & 49 & 55 & 56
9	100	10	srv	FALSE	19	0	6 & 7 & 9 & 11 & 14 & 30 & 50 & 60
9	100	10	srv	FALSE	20	0	18 & 35 & 36 & 45 & 53 & 55
9	100	10	srv	FALSE	21	0	4 & 5 & 11 & 15 & 21 & 26 & 33 & 38 & 52 & 59
9	100	10	srv	FALSE	22	0	27
9	100	10	srv	FALSE	23	0	6 & 13 & 18 & 38 & 49
9	100	10	srv	FALSE	24	0	9 & 20 & 24 & 31 & 33 & 37 & 46
9	100	10	srv	FALSE	25	0	4 & 10 & 20 & 31 & 33 & 41 & 45
9	100	10	srv	FALSE	26	0	19 & 25 & 29 & 30 & 54 & 59
9	100	10	srv	FALSE	27	0	4 & 11 & 18 & 25 & 28
9	100	10	srv	FALSE	28	0
9	100	10	srv	FALSE	29	0	11 & 16 & 17 & 19 & 21 & 27 & 28 & 50 & 51 & 53
9	100	10	srv	FALSE	30	0	8 & 14 & 60
9	100	10	srv	FALSE	31	0	7 & 20 & 44 & 46
9	100	10	srv	FALSE	32	0	42 & 44 & 46 & 53 & 55
9	100	10	srv	FALSE	33	0	17 & 21 & 29 & 32 & 37 & 42 & 46 & 52
9	100	10	srv	FALSE	34	0	9 & 11 & 33 & 47 & 57 & 59
9	100	10	srv	FALSE	35	0	29 & 41 & 59
9	100	10	srv	FALSE	36	0	6 & 8 & 18 & 28 & 43 & 50 & 58
9	100	10	srv	FALSE	37	0	3 & 5 & 31 & 36 & 43 & 47 & 60
9	100	10	srv	FALSE	38	0	8 & 19 & 21 & 27 & 39 & 51 & 55
9	100	10	srv	FALSE	39	0	39 & 46 & 48 & 59
9	100	10	srv	FALSE	40	0	8 & 26 & 27 & 29 & 32 & 54
9	100	10	srv	FALSE	41	0	13 & 31 & 45 & 46
9	100	10	srv	FALSE	42	0	3 & 9 & 23 & 25 & 26 & 29 & 41 & 58
9	100	10	srv	FALSE	43	0	1 & 12 & 16 & 26 & 35 & 48 & 51 & 52 & 53
9	100	10	srv	FALSE	44	0	27 & 28 & 54 & 56
9	100	10	srv	FALSE	45	0	7 & 14 & 17 & 21 & 35 & 36
9	100	10	srv	FALSE	46	0	17 & 22 & 27 & 31 & 37
9	100	10	srv	FALSE	47	0	14 & 17 & 19 & 35 & 37 & 40 & 51 & 56
9	100	10	srv	FALSE	48	0	47
9	100	10	srv	FALSE	49	0	12 & 15 & 16 & 18 & 23
9	100	10	srv	FALSE	50	0	22 & 24 & 28 & 33 & 39 & 41 & 52 & 57
9	100	10	srv	FALSE	51	0	21 & 35 & 36 & 37 & 54
9	100	10	srv	FALSE	52	0	5 & 29 & 40 & 42 & 51
9	100	10	srv	FALSE	53	0	6 & 7 & 15 & 16 & 24 & 57 & 59
9	100	10	srv	FALSE	54	0	16 & 19 & 30 & 32 & 44 & 47 & 49 & 57
9	100	10	srv	FALSE	55	0	15 & 30 & 35 & 44 & 46 & 52
9	100	10	srv	FALSE	56	0	9 & 11 & 13 & 16 & 18 & 19 & 22 & 33 & 54
9	100	10	srv	FALSE	57	0	8 & 10 & 18 & 30 & 32 & 40 & 42 & 56
9	100	10	srv	FALSE	58	0	8 & 29 & 32 & 34 & 44 & 50
9	100	10	srv	FALSE	59	0	9 & 11 & 24 & 25 & 27 & 59
9	100	10	srv	FALSE	60	0	58
9	100	10	srv	FALSE	61	0	23 & 34 & 37 & 41 & 43 & 48 & 52 & 57
9	100	10	srv	FALSE	62	0	3 & 12 & 13 & 14 & 29 & 37 & 47
9	100	10	srv	FALSE	63	0	10 & 17 & 20 & 26 & 30 & 32 & 57 & 58
9	100	10	srv	FALSE	64	0	12 & 15 & 19 & 26 & 40
9	100	10	srv	FALSE	65	0	16 & 27 & 29 & 39 & 43 & 45 & 46 & 51 & 55 & 57
9	100	10	srv	FALSE	66	0	7 & 12 & 22 & 32 & 39 & 45 & 49 & 54
9	100	10	srv	FALSE	67	0	13 & 14 & 33 & 34 & 56
9	100	10	srv	FALSE	68	0	1 & 13 & 18 & 19 & 20 & 25 & 31 & 34 & 37 & 41 & 48 & 60
9	100	10	srv	FALSE	69	0	14 & 15 & 31 & 35 & 37 & 42 & 46 & 47 & 49 & 60
9	100	10	srv	FALSE	70	0	16 & 19 & 24 & 38 & 39 & 40
9	100	10	srv	FALSE	71	0	24 & 27 & 35 & 56 & 60
9	100	10	srv	FALSE	72	0	40 & 42 & 54 & 60
9	100	10	srv	FALSE	73	0	24 & 31 & 34 & 38 & 42 & 48
9	100	10	srv	FALSE	74	0	10 & 16 & 28 & 31 & 39 & 43 & 47 & 49
9	100	10	srv	FALSE	75	0	10 & 53 & 55 & 58
9	100	10	srv	FALSE	76	0	24 & 26 & 36 & 42 & 43 & 45 & 56 & 59
9	100	10	srv	FALSE	77	0	3 & 6 & 17 & 42 & 49
9	100	10	srv	FALSE	78	0	12
9	100	10	srv	FALSE	79	0	7 & 15 & 22 & 40 & 45 & 51 & 60
9	100	10	srv	FALSE	80	0	6 & 22 & 38 & 56
9	100	10	srv	FALSE	81	0	16 & 18 & 57
9	100	10	srv	FALSE	82	0	43 & 48 & 60
9	100	10	srv	FALSE	83	0	20 & 21
9	100	10	srv	FALSE	84	0	6 & 32 & 42 & 51
9	100	10	srv	FALSE	85	0	15 & 19 & 34 & 39 & 46 & 55
9	100	10	srv	FALSE	86	0	15 & 39 & 58
9	100	10	srv	FALSE	87	0	23 & 25 & 37 & 52
9	100	10	srv	FALSE	88	0	14 & 44 & 51 & 58
9	100	10	srv	FALSE	89	0	13 & 25 & 57
9	100	10	srv	FALSE	90	0	9 & 11 & 28 & 29 & 31 & 38 & 50 & 53 & 55 & 56 & 60
9	100	10	srv	FALSE	91	0	8 & 22 & 23 & 26 & 34 & 36 & 43 & 47 & 50 & 54
9	100	10	srv	FALSE	92	0	7 & 30 & 38 & 44 & 50
9	100	10	srv	FALSE	93	0	13 & 20 & 23 & 28 & 32 & 39 & 40 & 59
9	100	10	srv	FALSE	94	0	21 & 50
9	100	10	srv	FALSE	95	0	2 & 12 & 23 & 26 & 30 & 45 & 59
9	100	10	srv	FALSE	96	0	9 & 11 & 53
9	100	10	srv	FALSE	97	0	7 & 32 & 40 & 52 & 53
9	100	10	srv	FALSE	98	0	12 & 15 & 17 & 20 & 40 & 41 & 43 & 44
9	100	10	srv	FALSE	99	0	3 & 4 & 10 & 12 & 24 & 26 & 28 & 36 & 38 & 45 & 47 & 54 & 58
9	100	10	srv	FALSE	100	0	13 & 30 & 47 & 50 & 54
10	100	25	srv	FALSE	1	0.5	1 & 2 & 5 & 9
10	100	25	srv	FALSE	2	1	2 & 4
10	100	25	srv	FALSE	3	1.5	1 & 3 & 5 & 8
10	100	25	srv	FALSE	4	2	2 & 3 & 6 & 7
10	100	25	srv	FALSE	5	2.5	1 & 2 & 4 & 7
10	100	25	srv	FALSE	6	-2.5	10
10	100	25	srv	FALSE	7	-2	1 & 4 & 5 & 8
10	100	25	srv	FALSE	8	-1.5	1 & 3 & 4 & 5 & 6
10	100	25	srv	FALSE	9	-1	1 & 4
10	100	25	srv	FALSE	10	-0.5	3 & 9
10	100	25	srv	FALSE	11	0	4 & 8 & 36 & 48 & 58
10	100	25	srv	FALSE	12	0	14 & 22 & 23 & 34 & 44 & 50 & 53
10	100	25	srv	FALSE	13	0	21 & 22 & 30 & 41 & 43 & 45 & 52 & 55
10	100	25	srv	FALSE	14	0	17 & 20 & 21 & 24 & 25 & 41 & 44
10	100	25	srv	FALSE	15	0	5 & 10 & 20 & 27 & 33 & 34
10	100	25	srv	FALSE	16	0	2 & 5 & 48 & 53 & 57 & 58
10	100	25	srv	FALSE	17	0	11 & 23 & 28 & 35 & 48 & 49 & 55
10	100	25	srv	FALSE	18	0	10 & 25 & 33 & 36 & 38 & 49 & 55 & 56
10	100	25	srv	FALSE	19	0	6 & 7 & 9 & 11 & 14 & 30 & 50 & 60
10	100	25	srv	FALSE	20	0	18 & 35 & 36 & 45 & 53 & 55
10	100	25	srv	FALSE	21	0	4 & 5 & 11 & 15 & 21 & 26 & 33 & 38 & 52 & 59
10	100	25	srv	FALSE	22	0	27
10	100	25	srv	FALSE	23	0	6 & 13 & 18 & 38 & 49
10	100	25	srv	FALSE	24	0	9 & 20 & 24 & 31 & 33 & 37 & 46
10	100	25	srv	FALSE	25	0	4 & 10 & 20 & 31 & 33 & 41 & 45
10	100	25	srv	FALSE	26	0	19 & 25 & 29 & 30 & 54 & 59
10	100	25	srv	FALSE	27	0	4 & 11 & 18 & 25 & 28
10	100	25	srv	FALSE	28	0
10	100	25	srv	FALSE	29	0	11 & 16 & 17 & 19 & 21 & 27 & 28 & 50 & 51 & 53
10	100	25	srv	FALSE	30	0	8 & 14 & 60
10	100	25	srv	FALSE	31	0	7 & 20 & 44 & 46
10	100	25	srv	FALSE	32	0	42 & 44 & 46 & 53 & 55
10	100	25	srv	FALSE	33	0	17 & 21 & 29 & 32 & 37 & 42 & 46 & 52
10	100	25	srv	FALSE	34	0	9 & 11 & 33 & 47 & 57 & 59
10	100	25	srv	FALSE	35	0	29 & 41 & 59
10	100	25	srv	FALSE	36	0	6 & 8 & 18 & 28 & 43 & 50 & 58
10	100	25	srv	FALSE	37	0	3 & 5 & 31 & 36 & 43 & 47 & 60
10	100	25	srv	FALSE	38	0	8 & 19 & 21 & 27 & 39 & 51 & 55
10	100	25	srv	FALSE	39	0	39 & 46 & 48 & 59
10	100	25	srv	FALSE	40	0	8 & 26 & 27 & 29 & 32 & 54
10	100	25	srv	FALSE	41	0	13 & 31 & 45 & 46
10	100	25	srv	FALSE	42	0	3 & 9 & 23 & 25 & 26 & 29 & 41 & 58
10	100	25	srv	FALSE	43	0	1 & 12 & 16 & 26 & 35 & 48 & 51 & 52 & 53
10	100	25	srv	FALSE	44	0	27 & 28 & 54 & 56
10	100	25	srv	FALSE	45	0	7 & 14 & 17 & 21 & 35 & 36
10	100	25	srv	FALSE	46	0	17 & 22 & 27 & 31 & 37
10	100	25	srv	FALSE	47	0	14 & 17 & 19 & 35 & 37 & 40 & 51 & 56
10	100	25	srv	FALSE	48	0	47
10	100	25	srv	FALSE	49	0	12 & 15 & 16 & 18 & 23
10	100	25	srv	FALSE	50	0	22 & 24 & 28 & 33 & 39 & 41 & 52 & 57
10	100	25	srv	FALSE	51	0	21 & 35 & 36 & 37 & 54
10	100	25	srv	FALSE	52	0	5 & 29 & 40 & 42 & 51
10	100	25	srv	FALSE	53	0	6 & 7 & 15 & 16 & 24 & 57 & 59
10	100	25	srv	FALSE	54	0	16 & 19 & 30 & 32 & 44 & 47 & 49 & 57
10	100	25	srv	FALSE	55	0	15 & 30 & 35 & 44 & 46 & 52
10	100	25	srv	FALSE	56	0	9 & 11 & 13 & 16 & 18 & 19 & 22 & 33 & 54
10	100	25	srv	FALSE	57	0	8 & 10 & 18 & 30 & 32 & 40 & 42 & 56
10	100	25	srv	FALSE	58	0	8 & 29 & 32 & 34 & 44 & 50
10	100	25	srv	FALSE	59	0	9 & 11 & 24 & 25 & 27 & 59
10	100	25	srv	FALSE	60	0	58
10	100	25	srv	FALSE	61	0	23 & 34 & 37 & 41 & 43 & 48 & 52 & 57
10	100	25	srv	FALSE	62	0	3 & 12 & 13 & 14 & 29 & 37 & 47
10	100	25	srv	FALSE	63	0	10 & 17 & 20 & 26 & 30 & 32 & 57 & 58
10	100	25	srv	FALSE	64	0	12 & 15 & 19 & 26 & 40
10	100	25	srv	FALSE	65	0	16 & 27 & 29 & 39 & 43 & 45 & 46 & 51 & 55 & 57
10	100	25	srv	FALSE	66	0	7 & 12 & 22 & 32 & 39 & 45 & 49 & 54
10	100	25	srv	FALSE	67	0	13 & 14 & 33 & 34 & 56
10	100	25	srv	FALSE	68	0	1 & 13 & 18 & 19 & 20 & 25 & 31 & 34 & 37 & 41 & 48 & 60
10	100	25	srv	FALSE	69	0	14 & 15 & 31 & 35 & 37 & 42 & 46 & 47 & 49 & 60
10	100	25	srv	FALSE	70	0	16 & 19 & 24 & 38 & 39 & 40
10	100	25	srv	FALSE	71	0	24 & 27 & 35 & 56 & 60
10	100	25	srv	FALSE	72	0	40 & 42 & 54 & 60
10	100	25	srv	FALSE	73	0	24 & 31 & 34 & 38 & 42 & 48
10	100	25	srv	FALSE	74	0	10 & 16 & 28 & 31 & 39 & 43 & 47 & 49
10	100	25	srv	FALSE	75	0	10 & 53 & 55 & 58
10	100	25	srv	FALSE	76	0	24 & 26 & 36 & 42 & 43 & 45 & 56 & 59
10	100	25	srv	FALSE	77	0	3 & 6 & 17 & 42 & 49
10	100	25	srv	FALSE	78	0	12
10	100	25	srv	FALSE	79	0	7 & 15 & 22 & 40 & 45 & 51 & 60
10	100	25	srv	FALSE	80	0	6 & 22 & 38 & 56
10	100	25	srv	FALSE	81	0	16 & 18 & 57
10	100	25	srv	FALSE	82	0	43 & 48 & 60
10	100	25	srv	FALSE	83	0	20 & 21
10	100	25	srv	FALSE	84	0	6 & 32 & 42 & 51
10	100	25	srv	FALSE	85	0	15 & 19 & 34 & 39 & 46 & 55
10	100	25	srv	FALSE	86	0	15 & 39 & 58
10	100	25	srv	FALSE	87	0	23 & 25 & 37 & 52
10	100	25	srv	FALSE	88	0	14 & 44 & 51 & 58
10	100	25	srv	FALSE	89	0	13 & 25 & 57
10	100	25	srv	FALSE	90	0	9 & 11 & 28 & 29 & 31 & 38 & 50 & 53 & 55 & 56 & 60
10	100	25	srv	FALSE	91	0	8 & 22 & 23 & 26 & 34 & 36 & 43 & 47 & 50 & 54
10	100	25	srv	FALSE	92	0	7 & 30 & 38 & 44 & 50
10	100	25	srv	FALSE	93	0	13 & 20 & 23 & 28 & 32 & 39 & 40 & 59
10	100	25	srv	FALSE	94	0	21 & 50
10	100	25	srv	FALSE	95	0	2 & 12 & 23 & 26 & 30 & 45 & 59
10	100	25	srv	FALSE	96	0	9 & 11 & 53
10	100	25	srv	FALSE	97	0	7 & 32 & 40 & 52 & 53
10	100	25	srv	FALSE	98	0	12 & 15 & 17 & 20 & 40 & 41 & 43 & 44
10	100	25	srv	FALSE	99	0	3 & 4 & 10 & 12 & 24 & 26 & 28 & 36 & 38 & 45 & 47 & 54 & 58
10	100	25	srv	FALSE	100	0	13 & 30 & 47 & 50 & 54
11	100	50	srv	FALSE	1	0.5	1 & 2 & 5 & 9
11	100	50	srv	FALSE	2	1	2 & 4
11	100	50	srv	FALSE	3	1.5	1 & 3 & 5 & 8
11	100	50	srv	FALSE	4	2	2 & 3 & 6 & 7
11	100	50	srv	FALSE	5	2.5	1 & 2 & 4 & 7
11	100	50	srv	FALSE	6	-2.5	10
11	100	50	srv	FALSE	7	-2	1 & 4 & 5 & 8
11	100	50	srv	FALSE	8	-1.5	1 & 3 & 4 & 5 & 6
11	100	50	srv	FALSE	9	-1	1 & 4
11	100	50	srv	FALSE	10	-0.5	3 & 9
11	100	50	srv	FALSE	11	0	4 & 8 & 36 & 48 & 58
11	100	50	srv	FALSE	12	0	14 & 22 & 23 & 34 & 44 & 50 & 53
11	100	50	srv	FALSE	13	0	21 & 22 & 30 & 41 & 43 & 45 & 52 & 55
11	100	50	srv	FALSE	14	0	17 & 20 & 21 & 24 & 25 & 41 & 44
11	100	50	srv	FALSE	15	0	5 & 10 & 20 & 27 & 33 & 34
11	100	50	srv	FALSE	16	0	2 & 5 & 48 & 53 & 57 & 58
11	100	50	srv	FALSE	17	0	11 & 23 & 28 & 35 & 48 & 49 & 55
11	100	50	srv	FALSE	18	0	10 & 25 & 33 & 36 & 38 & 49 & 55 & 56
11	100	50	srv	FALSE	19	0	6 & 7 & 9 & 11 & 14 & 30 & 50 & 60
11	100	50	srv	FALSE	20	0	18 & 35 & 36 & 45 & 53 & 55
11	100	50	srv	FALSE	21	0	4 & 5 & 11 & 15 & 21 & 26 & 33 & 38 & 52 & 59
11	100	50	srv	FALSE	22	0	27
11	100	50	srv	FALSE	23	0	6 & 13 & 18 & 38 & 49
11	100	50	srv	FALSE	24	0	9 & 20 & 24 & 31 & 33 & 37 & 46
11	100	50	srv	FALSE	25	0	4 & 10 & 20 & 31 & 33 & 41 & 45
11	100	50	srv	FALSE	26	0	19 & 25 & 29 & 30 & 54 & 59
11	100	50	srv	FALSE	27	0	4 & 11 & 18 & 25 & 28
11	100	50	srv	FALSE	28	0
11	100	50	srv	FALSE	29	0	11 & 16 & 17 & 19 & 21 & 27 & 28 & 50 & 51 & 53
11	100	50	srv	FALSE	30	0	8 & 14 & 60
11	100	50	srv	FALSE	31	0	7 & 20 & 44 & 46
11	100	50	srv	FALSE	32	0	42 & 44 & 46 & 53 & 55
11	100	50	srv	FALSE	33	0	17 & 21 & 29 & 32 & 37 & 42 & 46 & 52
11	100	50	srv	FALSE	34	0	9 & 11 & 33 & 47 & 57 & 59
11	100	50	srv	FALSE	35	0	29 & 41 & 59
11	100	50	srv	FALSE	36	0	6 & 8 & 18 & 28 & 43 & 50 & 58
11	100	50	srv	FALSE	37	0	3 & 5 & 31 & 36 & 43 & 47 & 60
11	100	50	srv	FALSE	38	0	8 & 19 & 21 & 27 & 39 & 51 & 55
11	100	50	srv	FALSE	39	0	39 & 46 & 48 & 59
11	100	50	srv	FALSE	40	0	8 & 26 & 27 & 29 & 32 & 54
11	100	50	srv	FALSE	41	0	13 & 31 & 45 & 46
11	100	50	srv	FALSE	42	0	3 & 9 & 23 & 25 & 26 & 29 & 41 & 58
11	100	50	srv	FALSE	43	0	1 & 12 & 16 & 26 & 35 & 48 & 51 & 52 & 53
11	100	50	srv	FALSE	44	0	27 & 28 & 54 & 56
11	100	50	srv	FALSE	45	0	7 & 14 & 17 & 21 & 35 & 36
11	100	50	srv	FALSE	46	0	17 & 22 & 27 & 31 & 37
11	100	50	srv	FALSE	47	0	14 & 17 & 19 & 35 & 37 & 40 & 51 & 56
11	100	50	srv	FALSE	48	0	47
11	100	50	srv	FALSE	49	0	12 & 15 & 16 & 18 & 23
11	100	50	srv	FALSE	50	0	22 & 24 & 28 & 33 & 39 & 41 & 52 & 57
11	100	50	srv	FALSE	51	0	21 & 35 & 36 & 37 & 54
11	100	50	srv	FALSE	52	0	5 & 29 & 40 & 42 & 51
11	100	50	srv	FALSE	53	0	6 & 7 & 15 & 16 & 24 & 57 & 59
11	100	50	srv	FALSE	54	0	16 & 19 & 30 & 32 & 44 & 47 & 49 & 57
11	100	50	srv	FALSE	55	0	15 & 30 & 35 & 44 & 46 & 52
11	100	50	srv	FALSE	56	0	9 & 11 & 13 & 16 & 18 & 19 & 22 & 33 & 54
11	100	50	srv	FALSE	57	0	8 & 10 & 18 & 30 & 32 & 40 & 42 & 56
11	100	50	srv	FALSE	58	0	8 & 29 & 32 & 34 & 44 & 50
11	100	50	srv	FALSE	59	0	9 & 11 & 24 & 25 & 27 & 59
11	100	50	srv	FALSE	60	0	58
11	100	50	srv	FALSE	61	0	23 & 34 & 37 & 41 & 43 & 48 & 52 & 57
11	100	50	srv	FALSE	62	0	3 & 12 & 13 & 14 & 29 & 37 & 47
11	100	50	srv	FALSE	63	0	10 & 17 & 20 & 26 & 30 & 32 & 57 & 58
11	100	50	srv	FALSE	64	0	12 & 15 & 19 & 26 & 40
11	100	50	srv	FALSE	65	0	16 & 27 & 29 & 39 & 43 & 45 & 46 & 51 & 55 & 57
11	100	50	srv	FALSE	66	0	7 & 12 & 22 & 32 & 39 & 45 & 49 & 54
11	100	50	srv	FALSE	67	0	13 & 14 & 33 & 34 & 56
11	100	50	srv	FALSE	68	0	1 & 13 & 18 & 19 & 20 & 25 & 31 & 34 & 37 & 41 & 48 & 60
11	100	50	srv	FALSE	69	0	14 & 15 & 31 & 35 & 37 & 42 & 46 & 47 & 49 & 60
11	100	50	srv	FALSE	70	0	16 & 19 & 24 & 38 & 39 & 40
11	100	50	srv	FALSE	71	0	24 & 27 & 35 & 56 & 60
11	100	50	srv	FALSE	72	0	40 & 42 & 54 & 60
11	100	50	srv	FALSE	73	0	24 & 31 & 34 & 38 & 42 & 48
11	100	50	srv	FALSE	74	0	10 & 16 & 28 & 31 & 39 & 43 & 47 & 49
11	100	50	srv	FALSE	75	0	10 & 53 & 55 & 58
11	100	50	srv	FALSE	76	0	24 & 26 & 36 & 42 & 43 & 45 & 56 & 59
11	100	50	srv	FALSE	77	0	3 & 6 & 17 & 42 & 49
11	100	50	srv	FALSE	78	0	12
11	100	50	srv	FALSE	79	0	7 & 15 & 22 & 40 & 45 & 51 & 60
11	100	50	srv	FALSE	80	0	6 & 22 & 38 & 56
11	100	50	srv	FALSE	81	0	16 & 18 & 57
11	100	50	srv	FALSE	82	0	43 & 48 & 60
11	100	50	srv	FALSE	83	0	20 & 21
11	100	50	srv	FALSE	84	0	6 & 32 & 42 & 51
11	100	50	srv	FALSE	85	0	15 & 19 & 34 & 39 & 46 & 55
11	100	50	srv	FALSE	86	0	15 & 39 & 58
11	100	50	srv	FALSE	87	0	23 & 25 & 37 & 52
11	100	50	srv	FALSE	88	0	14 & 44 & 51 & 58
11	100	50	srv	FALSE	89	0	13 & 25 & 57
11	100	50	srv	FALSE	90	0	9 & 11 & 28 & 29 & 31 & 38 & 50 & 53 & 55 & 56 & 60
11	100	50	srv	FALSE	91	0	8 & 22 & 23 & 26 & 34 & 36 & 43 & 47 & 50 & 54
11	100	50	srv	FALSE	92	0	7 & 30 & 38 & 44 & 50
11	100	50	srv	FALSE	93	0	13 & 20 & 23 & 28 & 32 & 39 & 40 & 59
11	100	50	srv	FALSE	94	0	21 & 50
11	100	50	srv	FALSE	95	0	2 & 12 & 23 & 26 & 30 & 45 & 59
11	100	50	srv	FALSE	96	0	9 & 11 & 53
11	100	50	srv	FALSE	97	0	7 & 32 & 40 & 52 & 53
11	100	50	srv	FALSE	98	0	12 & 15 & 17 & 20 & 40 & 41 & 43 & 44
11	100	50	srv	FALSE	99	0	3 & 4 & 10 & 12 & 24 & 26 & 28 & 36 & 38 & 45 & 47 & 54 & 58
11	100	50	srv	FALSE	100	0	13 & 30 & 47 & 50 & 54
12	100	100	srv	FALSE	1	0.5	1 & 2 & 5 & 9
12	100	100	srv	FALSE	2	1	2 & 4
12	100	100	srv	FALSE	3	1.5	1 & 3 & 5 & 8
12	100	100	srv	FALSE	4	2	2 & 3 & 6 & 7
12	100	100	srv	FALSE	5	2.5	1 & 2 & 4 & 7
12	100	100	srv	FALSE	6	-2.5	10
12	100	100	srv	FALSE	7	-2	1 & 4 & 5 & 8
12	100	100	srv	FALSE	8	-1.5	1 & 3 & 4 & 5 & 6
12	100	100	srv	FALSE	9	-1	1 & 4
12	100	100	srv	FALSE	10	-0.5	3 & 9
12	100	100	srv	FALSE	11	0	4 & 8 & 36 & 48 & 58
12	100	100	srv	FALSE	12	0	14 & 22 & 23 & 34 & 44 & 50 & 53
12	100	100	srv	FALSE	13	0	21 & 22 & 30 & 41 & 43 & 45 & 52 & 55
12	100	100	srv	FALSE	14	0	17 & 20 & 21 & 24 & 25 & 41 & 44
12	100	100	srv	FALSE	15	0	5 & 10 & 20 & 27 & 33 & 34
12	100	100	srv	FALSE	16	0	2 & 5 & 48 & 53 & 57 & 58
12	100	100	srv	FALSE	17	0	11 & 23 & 28 & 35 & 48 & 49 & 55
12	100	100	srv	FALSE	18	0	10 & 25 & 33 & 36 & 38 & 49 & 55 & 56
12	100	100	srv	FALSE	19	0	6 & 7 & 9 & 11 & 14 & 30 & 50 & 60
12	100	100	srv	FALSE	20	0	18 & 35 & 36 & 45 & 53 & 55
12	100	100	srv	FALSE	21	0	4 & 5 & 11 & 15 & 21 & 26 & 33 & 38 & 52 & 59
12	100	100	srv	FALSE	22	0	27
12	100	100	srv	FALSE	23	0	6 & 13 & 18 & 38 & 49
12	100	100	srv	FALSE	24	0	9 & 20 & 24 & 31 & 33 & 37 & 46
12	100	100	srv	FALSE	25	0	4 & 10 & 20 & 31 & 33 & 41 & 45
12	100	100	srv	FALSE	26	0	19 & 25 & 29 & 30 & 54 & 59
12	100	100	srv	FALSE	27	0	4 & 11 & 18 & 25 & 28
12	100	100	srv	FALSE	28	0
12	100	100	srv	FALSE	29	0	11 & 16 & 17 & 19 & 21 & 27 & 28 & 50 & 51 & 53
12	100	100	srv	FALSE	30	0	8 & 14 & 60
12	100	100	srv	FALSE	31	0	7 & 20 & 44 & 46
12	100	100	srv	FALSE	32	0	42 & 44 & 46 & 53 & 55
12	100	100	srv	FALSE	33	0	17 & 21 & 29 & 32 & 37 & 42 & 46 & 52
12	100	100	srv	FALSE	34	0	9 & 11 & 33 & 47 & 57 & 59
12	100	100	srv	FALSE	35	0	29 & 41 & 59
12	100	100	srv	FALSE	36	0	6 & 8 & 18 & 28 & 43 & 50 & 58
12	100	100	srv	FALSE	37	0	3 & 5 & 31 & 36 & 43 & 47 & 60
12	100	100	srv	FALSE	38	0	8 & 19 & 21 & 27 & 39 & 51 & 55
12	100	100	srv	FALSE	39	0	39 & 46 & 48 & 59
12	100	100	srv	FALSE	40	0	8 & 26 & 27 & 29 & 32 & 54
12	100	100	srv	FALSE	41	0	13 & 31 & 45 & 46
12	100	100	srv	FALSE	42	0	3 & 9 & 23 & 25 & 26 & 29 & 41 & 58
12	100	100	srv	FALSE	43	0	1 & 12 & 16 & 26 & 35 & 48 & 51 & 52 & 53
12	100	100	srv	FALSE	44	0	27 & 28 & 54 & 56
12	100	100	srv	FALSE	45	0	7 & 14 & 17 & 21 & 35 & 36
12	100	100	srv	FALSE	46	0	17 & 22 & 27 & 31 & 37
12	100	100	srv	FALSE	47	0	14 & 17 & 19 & 35 & 37 & 40 & 51 & 56
12	100	100	srv	FALSE	48	0	47
12	100	100	srv	FALSE	49	0	12 & 15 & 16 & 18 & 23
12	100	100	srv	FALSE	50	0	22 & 24 & 28 & 33 & 39 & 41 & 52 & 57
12	100	100	srv	FALSE	51	0	21 & 35 & 36 & 37 & 54
12	100	100	srv	FALSE	52	0	5 & 29 & 40 & 42 & 51
12	100	100	srv	FALSE	53	0	6 & 7 & 15 & 16 & 24 & 57 & 59
12	100	100	srv	FALSE	54	0	16 & 19 & 30 & 32 & 44 & 47 & 49 & 57
12	100	100	srv	FALSE	55	0	15 & 30 & 35 & 44 & 46 & 52
12	100	100	srv	FALSE	56	0	9 & 11 & 13 & 16 & 18 & 19 & 22 & 33 & 54
12	100	100	srv	FALSE	57	0	8 & 10 & 18 & 30 & 32 & 40 & 42 & 56
12	100	100	srv	FALSE	58	0	8 & 29 & 32 & 34 & 44 & 50
12	100	100	srv	FALSE	59	0	9 & 11 & 24 & 25 & 27 & 59
12	100	100	srv	FALSE	60	0	58
12	100	100	srv	FALSE	61	0	23 & 34 & 37 & 41 & 43 & 48 & 52 & 57
12	100	100	srv	FALSE	62	0	3 & 12 & 13 & 14 & 29 & 37 & 47
12	100	100	srv	FALSE	63	0	10 & 17 & 20 & 26 & 30 & 32 & 57 & 58
12	100	100	srv	FALSE	64	0	12 & 15 & 19 & 26 & 40
12	100	100	srv	FALSE	65	0	16 & 27 & 29 & 39 & 43 & 45 & 46 & 51 & 55 & 57
12	100	100	srv	FALSE	66	0	7 & 12 & 22 & 32 & 39 & 45 & 49 & 54
12	100	100	srv	FALSE	67	0	13 & 14 & 33 & 34 & 56
12	100	100	srv	FALSE	68	0	1 & 13 & 18 & 19 & 20 & 25 & 31 & 34 & 37 & 41 & 48 & 60
12	100	100	srv	FALSE	69	0	14 & 15 & 31 & 35 & 37 & 42 & 46 & 47 & 49 & 60
12	100	100	srv	FALSE	70	0	16 & 19 & 24 & 38 & 39 & 40
12	100	100	srv	FALSE	71	0	24 & 27 & 35 & 56 & 60
12	100	100	srv	FALSE	72	0	40 & 42 & 54 & 60
12	100	100	srv	FALSE	73	0	24 & 31 & 34 & 38 & 42 & 48
12	100	100	srv	FALSE	74	0	10 & 16 & 28 & 31 & 39 & 43 & 47 & 49
12	100	100	srv	FALSE	75	0	10 & 53 & 55 & 58
12	100	100	srv	FALSE	76	0	24 & 26 & 36 & 42 & 43 & 45 & 56 & 59
12	100	100	srv	FALSE	77	0	3 & 6 & 17 & 42 & 49
12	100	100	srv	FALSE	78	0	12
12	100	100	srv	FALSE	79	0	7 & 15 & 22 & 40 & 45 & 51 & 60
12	100	100	srv	FALSE	80	0	6 & 22 & 38 & 56
12	100	100	srv	FALSE	81	0	16 & 18 & 57
12	100	100	srv	FALSE	82	0	43 & 48 & 60
12	100	100	srv	FALSE	83	0	20 & 21
12	100	100	srv	FALSE	84	0	6 & 32 & 42 & 51
12	100	100	srv	FALSE	85	0	15 & 19 & 34 & 39 & 46 & 55
12	100	100	srv	FALSE	86	0	15 & 39 & 58
12	100	100	srv	FALSE	87	0	23 & 25 & 37 & 52
12	100	100	srv	FALSE	88	0	14 & 44 & 51 & 58
12	100	100	srv	FALSE	89	0	13 & 25 & 57
12	100	100	srv	FALSE	90	0	9 & 11 & 28 & 29 & 31 & 38 & 50 & 53 & 55 & 56 & 60
12	100	100	srv	FALSE	91	0	8 & 22 & 23 & 26 & 34 & 36 & 43 & 47 & 50 & 54
12	100	100	srv	FALSE	92	0	7 & 30 & 38 & 44 & 50
12	100	100	srv	FALSE	93	0	13 & 20 & 23 & 28 & 32 & 39 & 40 & 59
12	100	100	srv	FALSE	94	0	21 & 50
12	100	100	srv	FALSE	95	0	2 & 12 & 23 & 26 & 30 & 45 & 59
12	100	100	srv	FALSE	96	0	9 & 11 & 53
12	100	100	srv	FALSE	97	0	7 & 32 & 40 & 52 & 53
12	100	100	srv	FALSE	98	0	12 & 15 & 17 & 20 & 40 & 41 & 43 & 44
12	100	100	srv	FALSE	99	0	3 & 4 & 10 & 12 & 24 & 26 & 28 & 36 & 38 & 45 & 47 & 54 & 58
12	100	100	srv	FALSE	100	0	13 & 30 & 47 & 50 & 54
13	1000	10	cat	FALSE	1	0.125	21 & 22 & 23 & 24 & 25 & 27 & 28 & 29 & 54 & 77
13	1000	10	cat	FALSE	2	0.25	21 & 22 & 23 & 24 & 25 & 26 & 27 & 29 & 30 & 77 & 78
13	1000	10	cat	FALSE	3	0.375	21 & 22 & 23 & 24 & 25 & 30 & 55 & 78 & 80
13	1000	10	cat	FALSE	4	0.5	21 & 22 & 23 & 24 & 25 & 26 & 27 & 28 & 30 & 51 & 54 & 78 & 79 & 80
13	1000	10	cat	FALSE	5	0.625	21 & 22 & 23 & 24 & 25 & 27 & 30 & 51 & 76 & 78 & 79
13	1000	10	cat	FALSE	6	-0.625	21 & 22 & 23 & 24 & 25 & 26 & 29 & 30 & 52 & 76 & 77 & 79 & 80
13	1000	10	cat	FALSE	7	-0.5	21 & 22 & 23 & 24 & 25 & 27 & 53 & 55 & 77 & 79 & 80
13	1000	10	cat	FALSE	8	-0.375	21 & 22 & 23 & 24 & 25 & 26 & 28 & 29 & 76 & 77
13	1000	10	cat	FALSE	9	-0.25	21 & 22 & 23 & 24 & 25 & 28 & 29 & 52 & 53 & 76 & 79
13	1000	10	cat	FALSE	10	-0.125	21 & 22 & 23 & 24 & 25 & 26 & 28 & 76 & 78 & 80
13	1000	10	cat	FALSE	11	0	8 & 17 & 20 & 21 & 81 & 84 & 88
13	1000	10	cat	FALSE	12	0	7 & 18 & 25 & 33 & 35 & 50 & 65 & 82
13	1000	10	cat	FALSE	13	0	7 & 10 & 18 & 25
13	1000	10	cat	FALSE	14	0	47
13	1000	10	cat	FALSE	15	0	18 & 23 & 25 & 32 & 41 & 86
13	1000	10	cat	FALSE	16	0	11 & 26 & 37 & 40 & 57 & 67
13	1000	10	cat	FALSE	17	0	11 & 16 & 25 & 40
13	1000	10	cat	FALSE	18	0	6 & 50 & 60
13	1000	10	cat	FALSE	19	0	5 & 8
13	1000	10	cat	FALSE	20	0	3 & 8 & 31 & 60 & 91
13	1000	10	cat	FALSE	21	0	1 & 8 & 14 & 41
13	1000	10	cat	FALSE	22	0
13	1000	10	cat	FALSE	23	0	22 & 99
13	1000	10	cat	FALSE	24	0	2 & 4 & 14 & 16 & 22 & 32 & 47
13	1000	10	cat	FALSE	25	0	8 & 9 & 19 & 46 & 54
13	1000	10	cat	FALSE	26	0	25 & 44 & 50
13	1000	10	cat	FALSE	27	0	14 & 23 & 29
13	1000	10	cat	FALSE	28	0	11 & 18 & 23
13	1000	10	cat	FALSE	29	0	6 & 9 & 21 & 25 & 35
13	1000	10	cat	FALSE	30	0	9 & 20 & 27 & 35 & 64
13	1000	10	cat	FALSE	31	0	1 & 9 & 17 & 27 & 49 & 50 & 57 & 69 & 70
13	1000	10	cat	FALSE	32	0	12 & 13 & 22 & 30 & 46
13	1000	10	cat	FALSE	33	0	4 & 5 & 6 & 12 & 34 & 54 & 90
13	1000	10	cat	FALSE	34	0	4 & 8 & 20 & 27
13	1000	10	cat	FALSE	35	0	7 & 23 & 33
13	1000	10	cat	FALSE	36	0	1 & 12 & 16 & 24 & 29 & 31 & 67
13	1000	10	cat	FALSE	37	0	1 & 19 & 74
13	1000	10	cat	FALSE	38	0	12 & 21 & 27
13	1000	10	cat	FALSE	39	0	7 & 8 & 18
13	1000	10	cat	FALSE	40	0	23 & 31
13	1000	10	cat	FALSE	41	0	2 & 17 & 23 & 24
13	1000	10	cat	FALSE	42	0	13 & 69
13	1000	10	cat	FALSE	43	0	1 & 50
13	1000	10	cat	FALSE	44	0	4 & 10 & 44 & 52
13	1000	10	cat	FALSE	45	0	6 & 9 & 14 & 21 & 23 & 24
13	1000	10	cat	FALSE	46	0	17 & 20 & 27
13	1000	10	cat	FALSE	47	0	4 & 7 & 15 & 21 & 46
13	1000	10	cat	FALSE	48	0	14 & 18 & 23 & 30 & 67
13	1000	10	cat	FALSE	49	0	28 & 44
13	1000	10	cat	FALSE	50	0	42 & 44 & 51
13	1000	10	cat	FALSE	51	0	1 & 15 & 21 & 27 & 72
13	1000	10	cat	FALSE	52	0	1 & 27 & 88
13	1000	10	cat	FALSE	53	0	9 & 12 & 14 & 26
13	1000	10	cat	FALSE	54	0	18 & 23 & 24 & 36
13	1000	10	cat	FALSE	55	0	9 & 16 & 17 & 18 & 22 & 30
13	1000	10	cat	FALSE	56	0	2 & 7 & 30 & 43
13	1000	10	cat	FALSE	57	0	7 & 14
13	1000	10	cat	FALSE	58	0	12
13	1000	10	cat	FALSE	59	0	1 & 3 & 5 & 6 & 34 & 42 & 48
13	1000	10	cat	FALSE	60	0	15 & 33
13	1000	10	cat	FALSE	61	0	3 & 15 & 41 & 44 & 66
13	1000	10	cat	FALSE	62	0	1 & 2 & 10 & 25 & 30 & 33
13	1000	10	cat	FALSE	63	0	3 & 14 & 18 & 25 & 42 & 47
13	1000	10	cat	FALSE	64	0	8 & 13 & 14 & 20
13	1000	10	cat	FALSE	65	0	3 & 10 & 25 & 46 & 66 & 83
13	1000	10	cat	FALSE	66	0	1 & 5 & 6 & 9 & 19 & 22 & 35 & 36 & 40
13	1000	10	cat	FALSE	67	0	17 & 22
13	1000	10	cat	FALSE	68	0	64
13	1000	10	cat	FALSE	69	0	4 & 12 & 16 & 19 & 23
13	1000	10	cat	FALSE	70	0
13	1000	10	cat	FALSE	71	0	2 & 8 & 15 & 18 & 35
13	1000	10	cat	FALSE	72	0	8 & 22
13	1000	10	cat	FALSE	73	0	14 & 24 & 31 & 35 & 38 & 39
13	1000	10	cat	FALSE	74	0	1 & 7 & 10 & 22 & 31 & 43 & 47 & 61
13	1000	10	cat	FALSE	75	0	20 & 50 & 90 & 100
13	1000	10	cat	FALSE	76	0	14 & 15 & 17 & 24 & 25 & 30 & 34 & 48 & 80
13	1000	10	cat	FALSE	77	0	1 & 3 & 14 & 18 & 41 & 48
13	1000	10	cat	FALSE	78	0	4 & 10 & 12 & 14 & 55 & 77
13	1000	10	cat	FALSE	79	0	16 & 21 & 28 & 41
13	1000	10	cat	FALSE	80	0	26 & 30 & 46
13	1000	10	cat	FALSE	81	0	8 & 32 & 38 & 41 & 97
13	1000	10	cat	FALSE	82	0	10 & 17 & 63 & 82
13	1000	10	cat	FALSE	83	0	12 & 15 & 23 & 37
13	1000	10	cat	FALSE	84	0
13	1000	10	cat	FALSE	85	0	7 & 20 & 23 & 31 & 32 & 38 & 55 & 67
13	1000	10	cat	FALSE	86	0	12 & 18 & 21 & 31 & 37 & 69
13	1000	10	cat	FALSE	87	0	20 & 35 & 56
13	1000	10	cat	FALSE	88	0	20 & 35 & 64
13	1000	10	cat	FALSE	89	0	17 & 23 & 32 & 34 & 63
13	1000	10	cat	FALSE	90	0	11 & 15 & 26 & 37 & 45
13	1000	10	cat	FALSE	91	0	2 & 4 & 9 & 23 & 37 & 45
13	1000	10	cat	FALSE	92	0	18 & 20 & 40 & 49 & 69 & 94
13	1000	10	cat	FALSE	93	0	3 & 4 & 21 & 43 & 45
13	1000	10	cat	FALSE	94	0	17 & 35 & 57 & 74
13	1000	10	cat	FALSE	95	0	58
13	1000	10	cat	FALSE	96	0	10 & 21 & 23 & 31 & 33 & 95
13	1000	10	cat	FALSE	97	0	6 & 8 & 11 & 17 & 26
13	1000	10	cat	FALSE	98	0	4 & 7 & 9 & 10 & 12 & 23 & 60 & 80 & 81 & 86
13	1000	10	cat	FALSE	99	0	5 & 24 & 25 & 26 & 38 & 68 & 74
13	1000	10	cat	FALSE	100	0	2 & 13 & 42 & 63 & 74
13	1000	10	cat	FALSE	101	0	9
13	1000	10	cat	FALSE	102	0	5 & 33 & 37
13	1000	10	cat	FALSE	103	0	10 & 12 & 16 & 19 & 27 & 46 & 66 & 89
13	1000	10	cat	FALSE	104	0	45 & 47 & 83
13	1000	10	cat	FALSE	105	0	1 & 25 & 27 & 32
13	1000	10	cat	FALSE	106	0	13 & 18 & 21 & 28
13	1000	10	cat	FALSE	107	0	8 & 75 & 80
13	1000	10	cat	FALSE	108	0	1 & 3 & 6 & 11 & 20 & 37 & 47
13	1000	10	cat	FALSE	109	0	7 & 40
13	1000	10	cat	FALSE	110	0	2 & 3 & 7 & 11 & 13 & 24
13	1000	10	cat	FALSE	111	0	7 & 13 & 14 & 17 & 29 & 35 & 36 & 59
13	1000	10	cat	FALSE	112	0	9 & 12 & 28 & 38
13	1000	10	cat	FALSE	113	0	6 & 7 & 8 & 19 & 20 & 26 & 71
13	1000	10	cat	FALSE	114	0	30
13	1000	10	cat	FALSE	115	0	9 & 33 & 44 & 62 & 96 & 98
13	1000	10	cat	FALSE	116	0	10 & 20 & 27 & 42 & 48 & 81 & 89
13	1000	10	cat	FALSE	117	0	8 & 18
13	1000	10	cat	FALSE	118	0	6 & 14 & 24 & 73
13	1000	10	cat	FALSE	119	0	12 & 14 & 24 & 27 & 46
13	1000	10	cat	FALSE	120	0	3 & 15 & 20 & 35 & 40 & 42
13	1000	10	cat	FALSE	121	0	20 & 21 & 25 & 32 & 46
13	1000	10	cat	FALSE	122	0	5
13	1000	10	cat	FALSE	123	0	18
13	1000	10	cat	FALSE	124	0
13	1000	10	cat	FALSE	125	0	1 & 18 & 19 & 38
13	1000	10	cat	FALSE	126	0	19 & 32 & 33
13	1000	10	cat	FALSE	127	0	3 & 6 & 39 & 43
13	1000	10	cat	FALSE	128	0	14 & 30 & 67
13	1000	10	cat	FALSE	129	0	4 & 37 & 39
13	1000	10	cat	FALSE	130	0	1 & 3 & 16 & 36 & 39 & 40
13	1000	10	cat	FALSE	131	0	18 & 43 & 75
13	1000	10	cat	FALSE	132	0	15 & 21
13	1000	10	cat	FALSE	133	0	5 & 6 & 12 & 17 & 18 & 37 & 93
13	1000	10	cat	FALSE	134	0	12 & 16 & 25
13	1000	10	cat	FALSE	135	0	3 & 29
13	1000	10	cat	FALSE	136	0	7 & 40
13	1000	10	cat	FALSE	137	0	7 & 10 & 11 & 25 & 50 & 82 & 84
13	1000	10	cat	FALSE	138	0	1 & 4 & 14 & 53
13	1000	10	cat	FALSE	139	0	16 & 21 & 35 & 44 & 49
13	1000	10	cat	FALSE	140	0	19 & 29 & 34 & 94 & 98
13	1000	10	cat	FALSE	141	0	3 & 13 & 22 & 39 & 47 & 49 & 69
13	1000	10	cat	FALSE	142	0	2 & 5 & 10 & 13 & 14 & 17 & 33 & 58
13	1000	10	cat	FALSE	143	0	50 & 78
13	1000	10	cat	FALSE	144	0	1 & 3 & 13 & 23 & 46 & 71
13	1000	10	cat	FALSE	145	0	11 & 15 & 36 & 45
13	1000	10	cat	FALSE	146	0	1 & 2 & 5 & 7 & 20 & 34 & 52 & 60 & 67 & 75
13	1000	10	cat	FALSE	147	0	1 & 4 & 13 & 52 & 59
13	1000	10	cat	FALSE	148	0	2 & 5 & 17 & 21 & 33
13	1000	10	cat	FALSE	149	0	11 & 16
13	1000	10	cat	FALSE	150	0	68
13	1000	10	cat	FALSE	151	0	12 & 36
13	1000	10	cat	FALSE	152	0	1 & 4 & 8 & 9 & 18 & 43 & 60
13	1000	10	cat	FALSE	153	0	1 & 30 & 49 & 51 & 55 & 65
13	1000	10	cat	FALSE	154	0	2 & 13 & 14
13	1000	10	cat	FALSE	155	0	1 & 75
13	1000	10	cat	FALSE	156	0	14 & 17
13	1000	10	cat	FALSE	157	0	24 & 30
13	1000	10	cat	FALSE	158	0	2 & 11 & 21
13	1000	10	cat	FALSE	159	0	8 & 27 & 36
13	1000	10	cat	FALSE	160	0	2 & 59 & 66 & 96 & 99
13	1000	10	cat	FALSE	161	0	12 & 39
13	1000	10	cat	FALSE	162	0	3 & 16 & 17 & 30 & 80 & 96
13	1000	10	cat	FALSE	163	0	7 & 15 & 18 & 21 & 47 & 60
13	1000	10	cat	FALSE	164	0	2 & 4 & 17 & 18 & 31 & 59
13	1000	10	cat	FALSE	165	0	37 & 47 & 57
13	1000	10	cat	FALSE	166	0	3 & 9 & 15 & 45
13	1000	10	cat	FALSE	167	0	2 & 8 & 15 & 61
13	1000	10	cat	FALSE	168	0	42
13	1000	10	cat	FALSE	169	0	16 & 38
13	1000	10	cat	FALSE	170	0	4 & 9 & 14 & 40 & 41 & 46 & 48 & 61 & 65 & 98
13	1000	10	cat	FALSE	171	0	2 & 4 & 13 & 14 & 23 & 25 & 26 & 32 & 41 & 43
13	1000	10	cat	FALSE	172	0	4 & 8 & 15 & 23
13	1000	10	cat	FALSE	173	0	5 & 49 & 69
13	1000	10	cat	FALSE	174	0	18 & 38 & 39 & 46 & 53
13	1000	10	cat	FALSE	175	0	6 & 7 & 22 & 98 & 100
13	1000	10	cat	FALSE	176	0	13 & 20 & 43 & 59
13	1000	10	cat	FALSE	177	0	7 & 24 & 25 & 29
13	1000	10	cat	FALSE	178	0	62 & 71 & 83
13	1000	10	cat	FALSE	179	0	5 & 11 & 16 & 20
13	1000	10	cat	FALSE	180	0	10 & 11 & 13 & 15 & 20 & 26 & 75
13	1000	10	cat	FALSE	181	0	22 & 33 & 46 & 47 & 50 & 61
13	1000	10	cat	FALSE	182	0	5 & 14 & 16 & 45 & 50 & 84
13	1000	10	cat	FALSE	183	0	7 & 8 & 25
13	1000	10	cat	FALSE	184	0	25 & 72
13	1000	10	cat	FALSE	185	0	10 & 33 & 35 & 40 & 42 & 51
13	1000	10	cat	FALSE	186	0	7 & 10 & 11 & 16 & 22 & 32 & 50 & 63
13	1000	10	cat	FALSE	187	0	3 & 11 & 17 & 63 & 74
13	1000	10	cat	FALSE	188	0	20 & 30 & 37
13	1000	10	cat	FALSE	189	0	3 & 28
13	1000	10	cat	FALSE	190	0	46 & 52
13	1000	10	cat	FALSE	191	0	12 & 20 & 49 & 62
13	1000	10	cat	FALSE	192	0	3 & 4 & 22 & 58 & 62
13	1000	10	cat	FALSE	193	0	6 & 19 & 20 & 42 & 52 & 88
13	1000	10	cat	FALSE	194	0	3 & 23 & 67 & 68
13	1000	10	cat	FALSE	195	0	3 & 9 & 24 & 26 & 49 & 57 & 64
13	1000	10	cat	FALSE	196	0	13 & 21 & 24 & 41 & 42 & 58
13	1000	10	cat	FALSE	197	0	3 & 35 & 41 & 70
13	1000	10	cat	FALSE	198	0	4 & 44
13	1000	10	cat	FALSE	199	0	2 & 23 & 38
13	1000	10	cat	FALSE	200	0	1 & 12 & 22
13	1000	10	cat	FALSE	201	0	6 & 8 & 14 & 21
13	1000	10	cat	FALSE	202	0	5 & 18 & 83
13	1000	10	cat	FALSE	203	0	2 & 7 & 8 & 48 & 95
13	1000	10	cat	FALSE	204	0	3 & 8 & 11 & 24 & 43
13	1000	10	cat	FALSE	205	0	9 & 22 & 25 & 74
13	1000	10	cat	FALSE	206	0	37
13	1000	10	cat	FALSE	207	0	3 & 13 & 15 & 19 & 49
13	1000	10	cat	FALSE	208	0	8 & 12 & 14 & 15 & 27 & 36 & 37
13	1000	10	cat	FALSE	209	0	34 & 41 & 44 & 47
13	1000	10	cat	FALSE	210	0	17 & 30 & 71 & 92
13	1000	10	cat	FALSE	211	0
13	1000	10	cat	FALSE	212	0	6 & 16 & 25 & 43 & 64 & 82
13	1000	10	cat	FALSE	213	0	4 & 20 & 23 & 24 & 30 & 35 & 40 & 42 & 93
13	1000	10	cat	FALSE	214	0	9 & 22 & 23 & 24
13	1000	10	cat	FALSE	215	0	6 & 9 & 68
13	1000	10	cat	FALSE	216	0	3 & 16 & 18 & 22 & 25 & 40 & 45
13	1000	10	cat	FALSE	217	0	7 & 19 & 21 & 27
13	1000	10	cat	FALSE	218	0	1 & 4 & 13 & 28 & 30 & 33 & 55
13	1000	10	cat	FALSE	219	0	9 & 10 & 45 & 59
13	1000	10	cat	FALSE	220	0	27 & 40 & 53
13	1000	10	cat	FALSE	221	0	3 & 5 & 14 & 40
13	1000	10	cat	FALSE	222	0	8 & 13 & 54
13	1000	10	cat	FALSE	223	0	4 & 6 & 20 & 40
13	1000	10	cat	FALSE	224	0	8 & 19 & 22 & 32 & 40 & 48 & 59 & 69
13	1000	10	cat	FALSE	225	0	9 & 11 & 17 & 25 & 83
13	1000	10	cat	FALSE	226	0	31
13	1000	10	cat	FALSE	227	0	2 & 16 & 21 & 24 & 71 & 83
13	1000	10	cat	FALSE	228	0	13 & 24 & 25 & 31 & 48
13	1000	10	cat	FALSE	229	0	14 & 20 & 26 & 86
13	1000	10	cat	FALSE	230	0	4 & 12
13	1000	10	cat	FALSE	231	0	2 & 13
13	1000	10	cat	FALSE	232	0	17 & 23 & 34
13	1000	10	cat	FALSE	233	0	3 & 13 & 21 & 22 & 28 & 32 & 66 & 70
13	1000	10	cat	FALSE	234	0	3 & 12 & 14 & 18 & 60
13	1000	10	cat	FALSE	235	0	1 & 6 & 19 & 32 & 38 & 56
13	1000	10	cat	FALSE	236	0	13 & 14 & 15 & 16 & 27 & 44
13	1000	10	cat	FALSE	237	0	4 & 18 & 20 & 35 & 38 & 43 & 53
13	1000	10	cat	FALSE	238	0	7 & 14 & 16 & 21 & 47
13	1000	10	cat	FALSE	239	0	2 & 8 & 42 & 46 & 68
13	1000	10	cat	FALSE	240	0	5 & 9 & 11 & 20 & 34 & 42 & 72
13	1000	10	cat	FALSE	241	0	10 & 14 & 23 & 30 & 35 & 46 & 52
13	1000	10	cat	FALSE	242	0	9 & 23
13	1000	10	cat	FALSE	243	0	15 & 34 & 35 & 41
13	1000	10	cat	FALSE	244	0	8 & 12 & 17 & 51
13	1000	10	cat	FALSE	245	0	1 & 7 & 24 & 25
13	1000	10	cat	FALSE	246	0	2 & 14 & 30 & 32 & 43
13	1000	10	cat	FALSE	247	0	4 & 15 & 19 & 25 & 28 & 50 & 60 & 62 & 66
13	1000	10	cat	FALSE	248	0	2 & 17 & 38 & 84
13	1000	10	cat	FALSE	249	0	36 & 50 & 64 & 84
13	1000	10	cat	FALSE	250	0	21 & 27 & 49
13	1000	10	cat	FALSE	251	0	8 & 14 & 22 & 24 & 30 & 61
13	1000	10	cat	FALSE	252	0	31 & 36 & 56
13	1000	10	cat	FALSE	253	0	13 & 46
13	1000	10	cat	FALSE	254	0	2 & 16 & 25 & 39 & 45 & 46
13	1000	10	cat	FALSE	255	0	1 & 6 & 9 & 28
13	1000	10	cat	FALSE	256	0
13	1000	10	cat	FALSE	257	0	1 & 5 & 7 & 12 & 17 & 20 & 23 & 34 & 48 & 50
13	1000	10	cat	FALSE	258	0	1 & 4 & 9 & 13 & 18 & 23 & 31 & 37 & 49
13	1000	10	cat	FALSE	259	0	2 & 4 & 5 & 6 & 9 & 15 & 50
13	1000	10	cat	FALSE	260	0	13 & 20 & 37
13	1000	10	cat	FALSE	261	0	7 & 11 & 20 & 30 & 82
13	1000	10	cat	FALSE	262	0	23 & 36 & 41 & 66
13	1000	10	cat	FALSE	263	0
13	1000	10	cat	FALSE	264	0	2 & 3 & 6 & 18 & 42 & 52 & 63 & 74 & 93
13	1000	10	cat	FALSE	265	0	43
13	1000	10	cat	FALSE	266	0	27 & 66
13	1000	10	cat	FALSE	267	0	1 & 5 & 12 & 28 & 43 & 46 & 72
13	1000	10	cat	FALSE	268	0	14
13	1000	10	cat	FALSE	269	0	5 & 7 & 19 & 31
13	1000	10	cat	FALSE	270	0
13	1000	10	cat	FALSE	271	0	7
13	1000	10	cat	FALSE	272	0	45 & 52 & 67
13	1000	10	cat	FALSE	273	0	2 & 15 & 29
13	1000	10	cat	FALSE	274	0	16 & 18 & 33
13	1000	10	cat	FALSE	275	0	9 & 17 & 25 & 39 & 57 & 65 & 100
13	1000	10	cat	FALSE	276	0	24 & 32 & 67
13	1000	10	cat	FALSE	277	0	6 & 8 & 29
13	1000	10	cat	FALSE	278	0	5 & 39 & 45 & 96
13	1000	10	cat	FALSE	279	0	2 & 28 & 32
13	1000	10	cat	FALSE	280	0	11 & 18 & 24 & 26 & 31
13	1000	10	cat	FALSE	281	0	12 & 13 & 16 & 21 & 30
13	1000	10	cat	FALSE	282	0	1 & 2 & 4 & 6 & 14 & 38 & 43 & 63
13	1000	10	cat	FALSE	283	0	1 & 8 & 10 & 44 & 47
13	1000	10	cat	FALSE	284	0	49
13	1000	10	cat	FALSE	285	0	3 & 4 & 7 & 14 & 17 & 19 & 23 & 46 & 60
13	1000	10	cat	FALSE	286	0	10 & 15 & 16 & 24 & 28 & 45 & 73
13	1000	10	cat	FALSE	287	0	18 & 21 & 69
13	1000	10	cat	FALSE	288	0	3 & 14 & 23 & 37 & 69
13	1000	10	cat	FALSE	289	0	22
13	1000	10	cat	FALSE	290	0	2 & 14
13	1000	10	cat	FALSE	291	0	9 & 12 & 25 & 28 & 40 & 48 & 72 & 78
13	1000	10	cat	FALSE	292	0	10 & 12 & 23 & 80 & 99
13	1000	10	cat	FALSE	293	0	10 & 11 & 21 & 36 & 85
13	1000	10	cat	FALSE	294	0	7 & 43
13	1000	10	cat	FALSE	295	0	1 & 9 & 30 & 48 & 53 & 55 & 62 & 65
13	1000	10	cat	FALSE	296	0	9 & 13 & 24 & 25 & 69
13	1000	10	cat	FALSE	297	0	3 & 12 & 15 & 18 & 24 & 36
13	1000	10	cat	FALSE	298	0	1 & 4 & 6 & 9 & 17 & 23 & 39 & 46
13	1000	10	cat	FALSE	299	0	17 & 18 & 97
13	1000	10	cat	FALSE	300	0	14 & 15 & 68
13	1000	10	cat	FALSE	301	0	2 & 4 & 13 & 17 & 18 & 29 & 75
13	1000	10	cat	FALSE	302	0	9 & 12 & 18 & 30 & 38 & 39
13	1000	10	cat	FALSE	303	0	3 & 18 & 22 & 23 & 29
13	1000	10	cat	FALSE	304	0	13 & 40 & 46 & 52
13	1000	10	cat	FALSE	305	0	2 & 4 & 6 & 13 & 16 & 34 & 37 & 47 & 49
13	1000	10	cat	FALSE	306	0	15 & 18 & 32 & 45 & 51 & 91
13	1000	10	cat	FALSE	307	0	8 & 35 & 51
13	1000	10	cat	FALSE	308	0	15 & 34 & 50
13	1000	10	cat	FALSE	309	0	1 & 25 & 34 & 37
13	1000	10	cat	FALSE	310	0	8 & 19 & 39 & 47 & 56 & 59
13	1000	10	cat	FALSE	311	0	1 & 21 & 30
13	1000	10	cat	FALSE	312	0	6 & 12 & 14 & 28 & 37
13	1000	10	cat	FALSE	313	0	9 & 16 & 44 & 65
13	1000	10	cat	FALSE	314	0	1 & 5 & 11 & 25 & 31 & 37 & 41 & 98
13	1000	10	cat	FALSE	315	0	8 & 17
13	1000	10	cat	FALSE	316	0	7 & 22 & 49
13	1000	10	cat	FALSE	317	0	17 & 43 & 57 & 87
13	1000	10	cat	FALSE	318	0	7 & 8 & 68
13	1000	10	cat	FALSE	319	0	43
13	1000	10	cat	FALSE	320	0	22
13	1000	10	cat	FALSE	321	0	7
13	1000	10	cat	FALSE	322	0	11 & 34 & 42 & 45 & 50 & 65 & 90 & 99
13	1000	10	cat	FALSE	323	0	12 & 16 & 25 & 67 & 72
13	1000	10	cat	FALSE	324	0	4 & 5 & 13 & 19 & 20 & 90
13	1000	10	cat	FALSE	325	0	25
13	1000	10	cat	FALSE	326	0	16 & 19 & 32 & 40 & 41
13	1000	10	cat	FALSE	327	0	16 & 36
13	1000	10	cat	FALSE	328	0	5 & 12 & 14 & 19 & 21 & 96
13	1000	10	cat	FALSE	329	0	7 & 8 & 9 & 15 & 17 & 24
13	1000	10	cat	FALSE	330	0	5 & 13 & 49
13	1000	10	cat	FALSE	331	0	12 & 13 & 21 & 24 & 63
13	1000	10	cat	FALSE	332	0	8 & 27 & 28 & 53
13	1000	10	cat	FALSE	333	0	15 & 24 & 56 & 81
13	1000	10	cat	FALSE	334	0	9 & 20 & 23
13	1000	10	cat	FALSE	335	0	23 & 50
13	1000	10	cat	FALSE	336	0	13 & 73
13	1000	10	cat	FALSE	337	0	2 & 4 & 8 & 15 & 16 & 18 & 25 & 31 & 32 & 33 & 39 & 58 & 65
13	1000	10	cat	FALSE	338	0	18
13	1000	10	cat	FALSE	339	0	9
13	1000	10	cat	FALSE	340	0	35 & 42 & 43 & 59
13	1000	10	cat	FALSE	341	0	17 & 21 & 23 & 45 & 49 & 94
13	1000	10	cat	FALSE	342	0	57 & 58
13	1000	10	cat	FALSE	343	0	14 & 16 & 24 & 38
13	1000	10	cat	FALSE	344	0	58 & 86
13	1000	10	cat	FALSE	345	0	9 & 12 & 37 & 46 & 72
13	1000	10	cat	FALSE	346	0	1 & 3 & 18 & 19 & 39 & 46 & 75
13	1000	10	cat	FALSE	347	0	10 & 16
13	1000	10	cat	FALSE	348	0	1 & 7 & 10 & 67
13	1000	10	cat	FALSE	349	0	6 & 17
13	1000	10	cat	FALSE	350	0	10 & 18 & 19 & 38 & 56 & 71
13	1000	10	cat	FALSE	351	0	2 & 10 & 19 & 25
13	1000	10	cat	FALSE	352	0	11 & 24 & 46 & 92
13	1000	10	cat	FALSE	353	0	1 & 12 & 16 & 61
13	1000	10	cat	FALSE	354	0	14 & 15 & 20 & 24 & 35
13	1000	10	cat	FALSE	355	0	1 & 7 & 16 & 18 & 20 & 23 & 24 & 35 & 36 & 57 & 70
13	1000	10	cat	FALSE	356	0	2 & 5 & 32 & 35 & 47
13	1000	10	cat	FALSE	357	0	6 & 31
13	1000	10	cat	FALSE	358	0	13 & 31 & 38
13	1000	10	cat	FALSE	359	0	9 & 30 & 35 & 89
13	1000	10	cat	FALSE	360	0	6 & 20 & 32 & 47
13	1000	10	cat	FALSE	361	0	42
13	1000	10	cat	FALSE	362	0	12 & 17 & 46
13	1000	10	cat	FALSE	363	0	29 & 33 & 70 & 71
13	1000	10	cat	FALSE	364	0	1 & 2 & 9 & 100
13	1000	10	cat	FALSE	365	0	23 & 34
13	1000	10	cat	FALSE	366	0	12 & 19 & 23 & 25
13	1000	10	cat	FALSE	367	0	34 & 50
13	1000	10	cat	FALSE	368	0	10 & 13 & 14 & 35 & 49 & 79 & 91
13	1000	10	cat	FALSE	369	0	2 & 4 & 29 & 38 & 47 & 57
13	1000	10	cat	FALSE	370	0	16 & 26 & 35
13	1000	10	cat	FALSE	371	0	22
13	1000	10	cat	FALSE	372	0	8 & 13 & 21 & 40 & 42 & 71
13	1000	10	cat	FALSE	373	0	16 & 36 & 55 & 58
13	1000	10	cat	FALSE	374	0	10 & 19 & 24 & 43
13	1000	10	cat	FALSE	375	0	23
13	1000	10	cat	FALSE	376	0	2 & 14 & 17 & 28 & 37 & 48
13	1000	10	cat	FALSE	377	0	2 & 11 & 16 & 28 & 46 & 48 & 51 & 85
13	1000	10	cat	FALSE	378	0	5 & 19 & 38 & 47 & 53 & 60 & 62
13	1000	10	cat	FALSE	379	0	2 & 6 & 13 & 16 & 21 & 25 & 29 & 31 & 43 & 47 & 65
13	1000	10	cat	FALSE	380	0	20 & 25 & 71
13	1000	10	cat	FALSE	381	0	6 & 12 & 14 & 58
13	1000	10	cat	FALSE	382	0	19 & 23 & 69 & 76
13	1000	10	cat	FALSE	383	0	12 & 19 & 20 & 35 & 39 & 44 & 65 & 68
13	1000	10	cat	FALSE	384	0	15 & 28 & 37 & 66 & 92
13	1000	10	cat	FALSE	385	0	35
13	1000	10	cat	FALSE	386	0	18 & 56
13	1000	10	cat	FALSE	387	0	1 & 5 & 11 & 23
13	1000	10	cat	FALSE	388	0	6 & 43 & 49 & 73
13	1000	10	cat	FALSE	389	0	1 & 2 & 49 & 55 & 75
13	1000	10	cat	FALSE	390	0	29 & 39 & 42 & 62
13	1000	10	cat	FALSE	391	0	3 & 24
13	1000	10	cat	FALSE	392	0	5 & 6 & 17 & 25
13	1000	10	cat	FALSE	393	0	18 & 34 & 35 & 50 & 57
13	1000	10	cat	FALSE	394	0	4 & 13 & 20 & 21 & 30
13	1000	10	cat	FALSE	395	0	1 & 12 & 25 & 33 & 43 & 45
13	1000	10	cat	FALSE	396	0	2 & 15 & 20 & 53 & 87
13	1000	10	cat	FALSE	397	0	26 & 39 & 45 & 68 & 91
13	1000	10	cat	FALSE	398	0	7 & 11 & 35 & 60
13	1000	10	cat	FALSE	399	0	3 & 30 & 38
13	1000	10	cat	FALSE	400	0	5 & 21 & 67
13	1000	10	cat	FALSE	401	0	4 & 6 & 23
13	1000	10	cat	FALSE	402	0	4 & 7 & 11 & 18 & 37 & 54 & 78
13	1000	10	cat	FALSE	403	0	2 & 3 & 10 & 12
13	1000	10	cat	FALSE	404	0	8
13	1000	10	cat	FALSE	405	0	5 & 25 & 48
13	1000	10	cat	FALSE	406	0	13 & 16 & 18 & 19 & 50 & 92
13	1000	10	cat	FALSE	407	0	1 & 21 & 63 & 67 & 93
13	1000	10	cat	FALSE	408	0	7 & 18 & 20 & 23 & 40
13	1000	10	cat	FALSE	409	0	1
13	1000	10	cat	FALSE	410	0	5 & 18
13	1000	10	cat	FALSE	411	0	5 & 7 & 17 & 39 & 48 & 53
13	1000	10	cat	FALSE	412	0	9 & 14 & 15 & 21 & 23 & 42
13	1000	10	cat	FALSE	413	0	5 & 6 & 20 & 31 & 45 & 100
13	1000	10	cat	FALSE	414	0	11 & 16
13	1000	10	cat	FALSE	415	0	15 & 21 & 22 & 28 & 29 & 40 & 41 & 51 & 58 & 68 & 72
13	1000	10	cat	FALSE	416	0	13 & 21 & 24 & 25 & 34
13	1000	10	cat	FALSE	417	0	33 & 35
13	1000	10	cat	FALSE	418	0	17 & 22 & 44 & 51
13	1000	10	cat	FALSE	419	0	14 & 22 & 57 & 79 & 82
13	1000	10	cat	FALSE	420	0	3 & 49 & 62
13	1000	10	cat	FALSE	421	0	6 & 16 & 43 & 51
13	1000	10	cat	FALSE	422	0	9 & 32 & 41 & 77 & 96
13	1000	10	cat	FALSE	423	0	16 & 18 & 31 & 45 & 48 & 49
13	1000	10	cat	FALSE	424	0	6 & 21 & 25
13	1000	10	cat	FALSE	425	0	7 & 15 & 21 & 39 & 47 & 75
13	1000	10	cat	FALSE	426	0	11
13	1000	10	cat	FALSE	427	0	22 & 39
13	1000	10	cat	FALSE	428	0	24 & 26 & 27 & 32
13	1000	10	cat	FALSE	429	0	9 & 13 & 20 & 22
13	1000	10	cat	FALSE	430	0	39 & 48 & 68 & 76
13	1000	10	cat	FALSE	431	0	15 & 20 & 27 & 30 & 37 & 54 & 74
13	1000	10	cat	FALSE	432	0	10 & 11 & 19 & 20 & 22 & 40
13	1000	10	cat	FALSE	433	0	2 & 7 & 10 & 15 & 21
13	1000	10	cat	FALSE	434	0	7 & 8 & 10 & 19 & 25 & 27
13	1000	10	cat	FALSE	435	0	13 & 31 & 41
13	1000	10	cat	FALSE	436	0	3 & 9 & 32 & 55
13	1000	10	cat	FALSE	437	0	7 & 16 & 17 & 21 & 44 & 49
13	1000	10	cat	FALSE	438	0	19 & 40
13	1000	10	cat	FALSE	439	0	4 & 13 & 45 & 49 & 60
13	1000	10	cat	FALSE	440	0	6 & 17 & 20 & 45
13	1000	10	cat	FALSE	441	0	2 & 10 & 13 & 15 & 17 & 21 & 23 & 26 & 31
13	1000	10	cat	FALSE	442	0	1 & 7 & 10 & 26
13	1000	10	cat	FALSE	443	0	44 & 56 & 66
13	1000	10	cat	FALSE	444	0	8 & 11 & 26
13	1000	10	cat	FALSE	445	0	20
13	1000	10	cat	FALSE	446	0	8 & 21 & 33 & 42 & 44 & 48
13	1000	10	cat	FALSE	447	0	1 & 4 & 7 & 16 & 27 & 37 & 91
13	1000	10	cat	FALSE	448	0	5 & 13 & 26 & 28 & 40 & 41 & 42
13	1000	10	cat	FALSE	449	0	1 & 5 & 8 & 9
13	1000	10	cat	FALSE	450	0	1 & 3 & 7 & 8 & 13 & 15 & 31 & 45 & 68
13	1000	10	cat	FALSE	451	0	7 & 23 & 42
13	1000	10	cat	FALSE	452	0	6 & 9 & 10 & 13 & 17 & 73
13	1000	10	cat	FALSE	453	0	6 & 7 & 10 & 11 & 20 & 49 & 70
13	1000	10	cat	FALSE	454	0	5 & 12 & 33 & 95
13	1000	10	cat	FALSE	455	0	52
13	1000	10	cat	FALSE	456	0	5 & 8 & 16 & 23 & 45 & 47 & 63 & 88
13	1000	10	cat	FALSE	457	0	8 & 10 & 18 & 19 & 22 & 23 & 24 & 37 & 47 & 73
13	1000	10	cat	FALSE	458	0	1 & 5 & 7 & 8 & 15 & 49 & 66
13	1000	10	cat	FALSE	459	0	2 & 13 & 19 & 21 & 28 & 43
13	1000	10	cat	FALSE	460	0	11 & 18 & 21 & 22 & 29 & 73 & 84 & 88
13	1000	10	cat	FALSE	461	0	9 & 11 & 24 & 45 & 47 & 75
13	1000	10	cat	FALSE	462	0	12 & 21 & 31 & 42 & 50 & 61
13	1000	10	cat	FALSE	463	0	2 & 4 & 41 & 47 & 50
13	1000	10	cat	FALSE	464	0	5
13	1000	10	cat	FALSE	465	0	8 & 25
13	1000	10	cat	FALSE	466	0	23 & 37
13	1000	10	cat	FALSE	467	0	17 & 21 & 23 & 34 & 40 & 44 & 64
13	1000	10	cat	FALSE	468	0	6 & 10 & 20 & 23 & 47 & 55 & 68
13	1000	10	cat	FALSE	469	0	34 & 38
13	1000	10	cat	FALSE	470	0	10 & 15 & 19
13	1000	10	cat	FALSE	471	0	16 & 18 & 20 & 25 & 40
13	1000	10	cat	FALSE	472	0	12 & 85
13	1000	10	cat	FALSE	473	0	34 & 41
13	1000	10	cat	FALSE	474	0	2 & 4 & 7 & 10 & 14 & 20 & 71
13	1000	10	cat	FALSE	475	0	6 & 12 & 17 & 32 & 45 & 46
13	1000	10	cat	FALSE	476	0	18 & 22 & 25
13	1000	10	cat	FALSE	477	0	15 & 33 & 39 & 47 & 72
13	1000	10	cat	FALSE	478	0	1 & 16 & 22 & 25 & 89
13	1000	10	cat	FALSE	479	0	9 & 43
13	1000	10	cat	FALSE	480	0	11 & 12 & 14 & 42
13	1000	10	cat	FALSE	481	0	9 & 24 & 75
13	1000	10	cat	FALSE	482	0	5 & 6 & 9 & 48 & 96
13	1000	10	cat	FALSE	483	0	12 & 64
13	1000	10	cat	FALSE	484	0	11
13	1000	10	cat	FALSE	485	0	4 & 10 & 26 & 33 & 36
13	1000	10	cat	FALSE	486	0	2 & 3 & 7
13	1000	10	cat	FALSE	487	0	11 & 18 & 19 & 46 & 95
13	1000	10	cat	FALSE	488	0	5 & 94
13	1000	10	cat	FALSE	489	0	7 & 21 & 23 & 39
13	1000	10	cat	FALSE	490	0	2 & 14 & 16 & 19 & 32 & 85
13	1000	10	cat	FALSE	491	0	12 & 24 & 33 & 40 & 47 & 55 & 73
13	1000	10	cat	FALSE	492	0	1 & 7 & 11 & 15 & 16 & 38 & 55 & 57 & 66 & 85 & 89
13	1000	10	cat	FALSE	493	0	3 & 10 & 29
13	1000	10	cat	FALSE	494	0	25 & 38
13	1000	10	cat	FALSE	495	0	15 & 41 & 66 & 74
13	1000	10	cat	FALSE	496	0
13	1000	10	cat	FALSE	497	0	31 & 54
13	1000	10	cat	FALSE	498	0	2 & 8 & 10 & 16 & 21 & 25 & 34 & 46
13	1000	10	cat	FALSE	499	0	6 & 11 & 13 & 37 & 93
13	1000	10	cat	FALSE	500	0	9 & 10 & 17 & 42
13	1000	10	cat	FALSE	501	0	35
13	1000	10	cat	FALSE	502	0	16 & 21 & 23 & 40 & 90
13	1000	10	cat	FALSE	503	0	5 & 10 & 59 & 99
13	1000	10	cat	FALSE	504	0	1 & 6 & 12 & 20 & 29 & 49
13	1000	10	cat	FALSE	505	0	1 & 12 & 17 & 19
13	1000	10	cat	FALSE	506	0	3 & 13 & 16 & 94
13	1000	10	cat	FALSE	507	0	22 & 61
13	1000	10	cat	FALSE	508	0	85
13	1000	10	cat	FALSE	509	0	1 & 16 & 21 & 22 & 25
13	1000	10	cat	FALSE	510	0	11 & 12 & 16 & 22 & 36 & 38 & 70 & 98
13	1000	10	cat	FALSE	511	0	5 & 17 & 28 & 37 & 83
13	1000	10	cat	FALSE	512	0	27 & 54
13	1000	10	cat	FALSE	513	0	17
13	1000	10	cat	FALSE	514	0	4 & 11 & 16 & 28 & 37 & 46 & 94
13	1000	10	cat	FALSE	515	0	2 & 11 & 12 & 17 & 65 & 100
13	1000	10	cat	FALSE	516	0	3 & 6 & 22 & 38 & 40 & 50 & 72
13	1000	10	cat	FALSE	517	0	28 & 52 & 55 & 63 & 65
13	1000	10	cat	FALSE	518	0	9 & 19 & 45
13	1000	10	cat	FALSE	519	0	6 & 70
13	1000	10	cat	FALSE	520	0	10 & 12 & 18 & 23 & 26
13	1000	10	cat	FALSE	521	0	12 & 31 & 33 & 99
13	1000	10	cat	FALSE	522	0	17 & 53
13	1000	10	cat	FALSE	523	0	10 & 17 & 26 & 34 & 40 & 48 & 76
13	1000	10	cat	FALSE	524	0	7 & 34 & 45
13	1000	10	cat	FALSE	525	0	3 & 7 & 18 & 40 & 45 & 49
13	1000	10	cat	FALSE	526	0	2 & 4 & 10 & 15 & 20 & 23 & 46 & 68 & 98
13	1000	10	cat	FALSE	527	0	1 & 4 & 14
13	1000	10	cat	FALSE	528	0	7 & 17 & 33 & 34 & 45
13	1000	10	cat	FALSE	529	0	2 & 5 & 6 & 9 & 10 & 15 & 46
13	1000	10	cat	FALSE	530	0	8 & 36 & 41
13	1000	10	cat	FALSE	531	0
13	1000	10	cat	FALSE	532	0	15 & 20 & 22 & 23 & 44 & 56
13	1000	10	cat	FALSE	533	0	17 & 36 & 38 & 52 & 72
13	1000	10	cat	FALSE	534	0	14 & 44 & 48
13	1000	10	cat	FALSE	535	0	10 & 15 & 16 & 20 & 24 & 28 & 66
13	1000	10	cat	FALSE	536	0	50 & 87
13	1000	10	cat	FALSE	537	0	8 & 11 & 24 & 33 & 36
13	1000	10	cat	FALSE	538	0	4 & 49
13	1000	10	cat	FALSE	539	0	13
13	1000	10	cat	FALSE	540	0	8 & 11 & 18 & 29 & 56 & 61
13	1000	10	cat	FALSE	541	0	18 & 24 & 36
13	1000	10	cat	FALSE	542	0	2 & 16 & 18 & 25
13	1000	10	cat	FALSE	543	0	8 & 15 & 37
13	1000	10	cat	FALSE	544	0	6 & 15 & 20 & 22
13	1000	10	cat	FALSE	545	0	3 & 17 & 22 & 23 & 40 & 65
13	1000	10	cat	FALSE	546	0	1 & 9 & 11 & 12 & 13 & 47 & 69
13	1000	10	cat	FALSE	547	0	5 & 30 & 37 & 48 & 64
13	1000	10	cat	FALSE	548	0	3 & 20 & 52 & 70 & 72
13	1000	10	cat	FALSE	549	0	6 & 24 & 43 & 69
13	1000	10	cat	FALSE	550	0	3 & 9 & 14 & 50 & 85
13	1000	10	cat	FALSE	551	0	9 & 11 & 13
13	1000	10	cat	FALSE	552	0	1 & 3 & 4 & 36 & 48 & 49
13	1000	10	cat	FALSE	553	0	3 & 19 & 24
13	1000	10	cat	FALSE	554	0	3 & 76
13	1000	10	cat	FALSE	555	0	9 & 14 & 38 & 59 & 63 & 74
13	1000	10	cat	FALSE	556	0	1 & 9 & 23 & 38
13	1000	10	cat	FALSE	557	0	14 & 17 & 31
13	1000	10	cat	FALSE	558	0	3 & 6 & 8 & 17 & 19 & 48
13	1000	10	cat	FALSE	559	0	3 & 42 & 71
13	1000	10	cat	FALSE	560	0	8 & 25 & 32 & 53
13	1000	10	cat	FALSE	561	0	1 & 17 & 50 & 62 & 95
13	1000	10	cat	FALSE	562	0	33
13	1000	10	cat	FALSE	563	0	6 & 13 & 25 & 32 & 57
13	1000	10	cat	FALSE	564	0	23 & 25 & 55 & 79
13	1000	10	cat	FALSE	565	0	7 & 12 & 37
13	1000	10	cat	FALSE	566	0	4 & 14 & 19 & 38
13	1000	10	cat	FALSE	567	0	3 & 13 & 46
13	1000	10	cat	FALSE	568	0	2 & 5 & 10 & 19 & 48
13	1000	10	cat	FALSE	569	0	16 & 23 & 24 & 25 & 41 & 75
13	1000	10	cat	FALSE	570	0	6 & 36
13	1000	10	cat	FALSE	571	0	9 & 18 & 19 & 21
13	1000	10	cat	FALSE	572	0	9 & 21 & 33 & 95
13	1000	10	cat	FALSE	573	0	3 & 7 & 11 & 15 & 47 & 58
13	1000	10	cat	FALSE	574	0	6 & 7 & 21 & 66 & 97
13	1000	10	cat	FALSE	575	0	4 & 18 & 43 & 50
13	1000	10	cat	FALSE	576	0	2 & 5 & 39 & 44 & 48
13	1000	10	cat	FALSE	577	0	3 & 5 & 13 & 24 & 29 & 32 & 69 & 94
13	1000	10	cat	FALSE	578	0	14 & 44 & 48 & 58 & 91
13	1000	10	cat	FALSE	579	0	3 & 7 & 9 & 47 & 56 & 66 & 69
13	1000	10	cat	FALSE	580	0	4 & 11 & 23 & 30 & 51 & 94
13	1000	10	cat	FALSE	581	0	3 & 8 & 24 & 26 & 29
13	1000	10	cat	FALSE	582	0	2 & 4 & 26 & 35 & 58
13	1000	10	cat	FALSE	583	0	17 & 22 & 23 & 27 & 40 & 50 & 84
13	1000	10	cat	FALSE	584	0	11 & 17 & 20 & 44 & 48
13	1000	10	cat	FALSE	585	0	11 & 48
13	1000	10	cat	FALSE	586	0	10 & 14 & 20 & 22 & 25 & 38 & 42
13	1000	10	cat	FALSE	587	0	23 & 25 & 29 & 33 & 97 & 100
13	1000	10	cat	FALSE	588	0	5 & 11 & 13 & 23 & 26 & 39 & 50
13	1000	10	cat	FALSE	589	0	1 & 3 & 33 & 45 & 67
13	1000	10	cat	FALSE	590	0
13	1000	10	cat	FALSE	591	0	1 & 10 & 13 & 44 & 48 & 93
13	1000	10	cat	FALSE	592	0	11 & 26 & 27 & 30 & 33
13	1000	10	cat	FALSE	593	0
13	1000	10	cat	FALSE	594	0	9 & 11 & 36 & 42 & 98
13	1000	10	cat	FALSE	595	0	36 & 37 & 41
13	1000	10	cat	FALSE	596	0	1
13	1000	10	cat	FALSE	597	0	2 & 5 & 10 & 70 & 77 & 87
13	1000	10	cat	FALSE	598	0	7 & 32 & 38 & 74
13	1000	10	cat	FALSE	599	0	6 & 15 & 18 & 20 & 24 & 99
13	1000	10	cat	FALSE	600	0	6 & 12 & 14 & 15 & 19 & 23 & 56 & 62
13	1000	10	cat	FALSE	601	0	16 & 19 & 49 & 53 & 54
13	1000	10	cat	FALSE	602	0	19 & 21 & 45 & 68
13	1000	10	cat	FALSE	603	0	9 & 43
13	1000	10	cat	FALSE	604	0	3 & 8 & 13 & 18 & 23 & 31 & 33 & 39 & 42 & 48
13	1000	10	cat	FALSE	605	0	6 & 15 & 19 & 50 & 65
13	1000	10	cat	FALSE	606	0	3 & 8 & 19 & 46
13	1000	10	cat	FALSE	607	0	1 & 5 & 22
13	1000	10	cat	FALSE	608	0	26 & 28 & 49 & 74 & 81
13	1000	10	cat	FALSE	609	0	12 & 40 & 44 & 66
13	1000	10	cat	FALSE	610	0	12 & 36 & 38 & 56
13	1000	10	cat	FALSE	611	0	6 & 15 & 22 & 38 & 49
13	1000	10	cat	FALSE	612	0	10 & 19 & 20 & 24 & 53 & 61 & 62
13	1000	10	cat	FALSE	613	0	2 & 7 & 74
13	1000	10	cat	FALSE	614	0	2 & 8 & 13
13	1000	10	cat	FALSE	615	0	5 & 44
13	1000	10	cat	FALSE	616	0	8 & 13 & 22 & 25 & 43 & 45 & 53 & 55
13	1000	10	cat	FALSE	617	0	5 & 7 & 23 & 27 & 59 & 95
13	1000	10	cat	FALSE	618	0	11 & 36
13	1000	10	cat	FALSE	619	0	10 & 79
13	1000	10	cat	FALSE	620	0	10 & 20 & 38 & 49
13	1000	10	cat	FALSE	621	0	5 & 13 & 51
13	1000	10	cat	FALSE	622	0	15 & 24 & 29 & 41
13	1000	10	cat	FALSE	623	0	5 & 6 & 11
13	1000	10	cat	FALSE	624	0	2 & 10 & 20 & 36 & 83
13	1000	10	cat	FALSE	625	0	5 & 11 & 16 & 20 & 26
13	1000	10	cat	FALSE	626	0	6 & 29 & 45 & 56
13	1000	10	cat	FALSE	627	0	2 & 3 & 16 & 46
13	1000	10	cat	FALSE	628	0	8 & 13 & 18 & 59 & 60
13	1000	10	cat	FALSE	629	0	2 & 8 & 15 & 34 & 50
13	1000	10	cat	FALSE	630	0	4 & 6 & 9 & 13 & 29 & 40 & 47
13	1000	10	cat	FALSE	631	0	2 & 11 & 70
13	1000	10	cat	FALSE	632	0	3 & 4 & 21 & 32 & 40 & 44
13	1000	10	cat	FALSE	633	0	8 & 19 & 24 & 49 & 61
13	1000	10	cat	FALSE	634	0	33 & 42 & 45
13	1000	10	cat	FALSE	635	0	12 & 22 & 33
13	1000	10	cat	FALSE	636	0	47 & 52
13	1000	10	cat	FALSE	637	0	8 & 17 & 18 & 33 & 36 & 56
13	1000	10	cat	FALSE	638	0	9 & 19 & 47
13	1000	10	cat	FALSE	639	0	13 & 23 & 28 & 30
13	1000	10	cat	FALSE	640	0	14 & 20 & 36 & 58
13	1000	10	cat	FALSE	641	0	5 & 6 & 7 & 12 & 17 & 20 & 60
13	1000	10	cat	FALSE	642	0	1 & 3 & 18 & 25 & 43 & 57 & 62
13	1000	10	cat	FALSE	643	0	7 & 11 & 12 & 17 & 29 & 37 & 74 & 89
13	1000	10	cat	FALSE	644	0	8 & 29 & 49
13	1000	10	cat	FALSE	645	0	24 & 50
13	1000	10	cat	FALSE	646	0	14 & 17 & 19 & 24
13	1000	10	cat	FALSE	647	0	7 & 43
13	1000	10	cat	FALSE	648	0	3 & 13 & 16 & 25
13	1000	10	cat	FALSE	649	0	12 & 13 & 17 & 20 & 42 & 50
13	1000	10	cat	FALSE	650	0	8 & 31 & 36 & 56 & 60
13	1000	10	cat	FALSE	651	0	1 & 18 & 24
13	1000	10	cat	FALSE	652	0	5 & 13 & 22 & 25 & 47 & 56
13	1000	10	cat	FALSE	653	0	3 & 4 & 29 & 60
13	1000	10	cat	FALSE	654	0	6 & 12 & 23 & 37 & 44 & 67
13	1000	10	cat	FALSE	655	0	1 & 43 & 54
13	1000	10	cat	FALSE	656	0	23 & 59
13	1000	10	cat	FALSE	657	0	12 & 17 & 24 & 25
13	1000	10	cat	FALSE	658	0	3 & 13 & 15 & 33 & 93
13	1000	10	cat	FALSE	659	0	2 & 20 & 32 & 41 & 75 & 92
13	1000	10	cat	FALSE	660	0	3 & 4 & 12 & 32 & 47 & 85 & 97
13	1000	10	cat	FALSE	661	0	5 & 13 & 21
13	1000	10	cat	FALSE	662	0	27
13	1000	10	cat	FALSE	663	0	7 & 14 & 36 & 59
13	1000	10	cat	FALSE	664	0	1 & 10 & 11 & 15 & 28
13	1000	10	cat	FALSE	665	0	2 & 4 & 6 & 21 & 61
13	1000	10	cat	FALSE	666	0	1 & 9 & 19 & 22
13	1000	10	cat	FALSE	667	0	8 & 9 & 10 & 15 & 35 & 49 & 82
13	1000	10	cat	FALSE	668	0	15 & 31 & 39 & 45
13	1000	10	cat	FALSE	669	0	6 & 7 & 10 & 70
13	1000	10	cat	FALSE	670	0	6 & 7 & 22 & 36 & 44
13	1000	10	cat	FALSE	671	0	5 & 16 & 23 & 26
13	1000	10	cat	FALSE	672	0	3 & 8 & 40 & 51 & 74
13	1000	10	cat	FALSE	673	0	5 & 9 & 12 & 13 & 16 & 41 & 82
13	1000	10	cat	FALSE	674	0	8 & 9 & 12 & 16 & 56 & 59 & 63
13	1000	10	cat	FALSE	675	0	25 & 28 & 34 & 42 & 57 & 90
13	1000	10	cat	FALSE	676	0	13
13	1000	10	cat	FALSE	677	0	4 & 20 & 29 & 33 & 72
13	1000	10	cat	FALSE	678	0	1 & 2 & 32 & 57
13	1000	10	cat	FALSE	679	0	46 & 49 & 70
13	1000	10	cat	FALSE	680	0	70
13	1000	10	cat	FALSE	681	0	15 & 18 & 46 & 52 & 77
13	1000	10	cat	FALSE	682	0	11 & 15 & 18 & 40 & 75
13	1000	10	cat	FALSE	683	0	7
13	1000	10	cat	FALSE	684	0	4 & 8 & 11 & 19 & 29 & 60 & 64
13	1000	10	cat	FALSE	685	0	5 & 16 & 39 & 96
13	1000	10	cat	FALSE	686	0	16 & 22 & 39 & 43
13	1000	10	cat	FALSE	687	0	16 & 22 & 23 & 41
13	1000	10	cat	FALSE	688	0	26 & 89
13	1000	10	cat	FALSE	689	0	10 & 11 & 19 & 21 & 36 & 43 & 45 & 51 & 59 & 71
13	1000	10	cat	FALSE	690	0	2 & 6 & 39 & 47
13	1000	10	cat	FALSE	691	0	4 & 36 & 92
13	1000	10	cat	FALSE	692	0	4 & 10 & 25 & 32 & 65
13	1000	10	cat	FALSE	693	0	1 & 4 & 5 & 10 & 17 & 34 & 47
13	1000	10	cat	FALSE	694	0	4
13	1000	10	cat	FALSE	695	0	4 & 27 & 44
13	1000	10	cat	FALSE	696	0	2 & 5 & 11 & 29 & 47 & 49 & 72
13	1000	10	cat	FALSE	697	0	6 & 11 & 20 & 39 & 42 & 69
13	1000	10	cat	FALSE	698	0	25 & 26 & 46
13	1000	10	cat	FALSE	699	0	12 & 14 & 19 & 38 & 59
13	1000	10	cat	FALSE	700	0	11 & 15 & 18 & 22 & 37 & 90 & 91
13	1000	10	cat	FALSE	701	0	3 & 8 & 13 & 20 & 63
13	1000	10	cat	FALSE	702	0	6 & 9 & 10 & 22 & 44 & 54
13	1000	10	cat	FALSE	703	0	1 & 4 & 20
13	1000	10	cat	FALSE	704	0	9 & 17 & 29 & 42 & 49
13	1000	10	cat	FALSE	705	0	3 & 22 & 39
13	1000	10	cat	FALSE	706	0	14 & 34
13	1000	10	cat	FALSE	707	0
13	1000	10	cat	FALSE	708	0	3 & 5 & 6 & 31 & 54 & 56
13	1000	10	cat	FALSE	709	0	4 & 10 & 11 & 20 & 41 & 50 & 63
13	1000	10	cat	FALSE	710	0	6 & 18 & 48 & 58 & 59
13	1000	10	cat	FALSE	711	0	62 & 71
13	1000	10	cat	FALSE	712	0	18 & 31 & 39 & 48
13	1000	10	cat	FALSE	713	0	6 & 15 & 27 & 33 & 42 & 98 & 100
13	1000	10	cat	FALSE	714	0	8 & 11 & 35 & 83
13	1000	10	cat	FALSE	715	0	10 & 11 & 56
13	1000	10	cat	FALSE	716	0	3 & 5 & 6 & 19 & 34 & 39 & 40 & 47
13	1000	10	cat	FALSE	717	0	2 & 24 & 44 & 46
13	1000	10	cat	FALSE	718	0	2 & 13 & 16 & 17 & 19 & 23 & 24 & 86
13	1000	10	cat	FALSE	719	0	4 & 5 & 17 & 18 & 21 & 38
13	1000	10	cat	FALSE	720	0	9 & 19 & 41 & 66
13	1000	10	cat	FALSE	721	0	10 & 12 & 15 & 16 & 32 & 41
13	1000	10	cat	FALSE	722	0	7 & 11 & 15 & 17 & 34 & 36 & 87
13	1000	10	cat	FALSE	723	0	16 & 19
13	1000	10	cat	FALSE	724	0	16 & 17 & 69 & 70
13	1000	10	cat	FALSE	725	0	19 & 39 & 61
13	1000	10	cat	FALSE	726	0	12 & 24 & 39
13	1000	10	cat	FALSE	727	0	9 & 28 & 44
13	1000	10	cat	FALSE	728	0	8 & 22 & 24 & 34 & 63
13	1000	10	cat	FALSE	729	0	13 & 81
13	1000	10	cat	FALSE	730	0	7 & 19 & 20 & 43 & 67
13	1000	10	cat	FALSE	731	0	1 & 6 & 10 & 18 & 22 & 34 & 44 & 88
13	1000	10	cat	FALSE	732	0	11 & 18 & 25 & 35 & 69
13	1000	10	cat	FALSE	733	0	4
13	1000	10	cat	FALSE	734	0	74 & 88
13	1000	10	cat	FALSE	735	0	20 & 46 & 67
13	1000	10	cat	FALSE	736	0	1 & 28 & 46
13	1000	10	cat	FALSE	737	0	9 & 12 & 17 & 44 & 65
13	1000	10	cat	FALSE	738	0	3 & 16 & 33 & 43 & 45
13	1000	10	cat	FALSE	739	0	4 & 10 & 14 & 24 & 46 & 96
13	1000	10	cat	FALSE	740	0	8 & 11 & 18 & 19
13	1000	10	cat	FALSE	741	0	1 & 7 & 20
13	1000	10	cat	FALSE	742	0	10 & 17 & 19 & 21 & 27 & 39 & 41 & 68 & 86
13	1000	10	cat	FALSE	743	0	1 & 4 & 10 & 58
13	1000	10	cat	FALSE	744	0	13 & 21
13	1000	10	cat	FALSE	745	0	19 & 27 & 35
13	1000	10	cat	FALSE	746	0	7 & 13 & 19 & 20 & 31 & 46
13	1000	10	cat	FALSE	747	0	4 & 6 & 8 & 16 & 18 & 21 & 37 & 43 & 45 & 50
13	1000	10	cat	FALSE	748	0	8 & 9 & 22
13	1000	10	cat	FALSE	749	0	4 & 8 & 19 & 24 & 33 & 34 & 35 & 44 & 93
13	1000	10	cat	FALSE	750	0	9 & 21 & 26 & 75
13	1000	10	cat	FALSE	751	0	8 & 19 & 23 & 33 & 41 & 46 & 47
13	1000	10	cat	FALSE	752	0	15 & 42 & 44
13	1000	10	cat	FALSE	753	0	4 & 21
13	1000	10	cat	FALSE	754	0	1 & 9 & 28
13	1000	10	cat	FALSE	755	0	22 & 38 & 41 & 44
13	1000	10	cat	FALSE	756	0	6 & 8 & 29 & 34 & 73
13	1000	10	cat	FALSE	757	0	6 & 16 & 32 & 34 & 46
13	1000	10	cat	FALSE	758	0	10 & 12 & 13 & 14 & 17 & 20
13	1000	10	cat	FALSE	759	0	3 & 9 & 14 & 48 & 70
13	1000	10	cat	FALSE	760	0	2 & 31 & 41 & 64
13	1000	10	cat	FALSE	761	0	6 & 13 & 19 & 79
13	1000	10	cat	FALSE	762	0	13 & 18 & 34 & 38 & 48
13	1000	10	cat	FALSE	763	0	6 & 9 & 11 & 32 & 45 & 91 & 97
13	1000	10	cat	FALSE	764	0	12 & 25
13	1000	10	cat	FALSE	765	0	9 & 11 & 17 & 35 & 43 & 89
13	1000	10	cat	FALSE	766	0	13 & 36 & 68 & 87
13	1000	10	cat	FALSE	767	0	10 & 14 & 25 & 27 & 41 & 74 & 89
13	1000	10	cat	FALSE	768	0	23 & 24 & 64 & 84
13	1000	10	cat	FALSE	769	0	7 & 13 & 19 & 20 & 37 & 51
13	1000	10	cat	FALSE	770	0	3 & 18 & 27 & 29 & 35 & 40 & 48
13	1000	10	cat	FALSE	771	0	26 & 68
13	1000	10	cat	FALSE	772	0	15 & 49
13	1000	10	cat	FALSE	773	0	1 & 4 & 5 & 13 & 14 & 15 & 28 & 31 & 37 & 46
13	1000	10	cat	FALSE	774	0	5 & 7 & 19 & 25 & 55 & 62 & 86
13	1000	10	cat	FALSE	775	0	5 & 10 & 16
13	1000	10	cat	FALSE	776	0	2 & 6 & 26 & 45 & 88
13	1000	10	cat	FALSE	777	0	7 & 11 & 20 & 28 & 37
13	1000	10	cat	FALSE	778	0	11 & 14 & 16 & 34 & 37 & 48
13	1000	10	cat	FALSE	779	0	5 & 10 & 19 & 23 & 25 & 28
13	1000	10	cat	FALSE	780	0	6 & 8 & 18 & 22 & 44 & 60
13	1000	10	cat	FALSE	781	0	4 & 15 & 17 & 25 & 30 & 45 & 67
13	1000	10	cat	FALSE	782	0	2 & 12 & 19 & 31 & 33 & 87
13	1000	10	cat	FALSE	783	0	22 & 25 & 31
13	1000	10	cat	FALSE	784	0	10 & 15 & 32 & 42 & 61 & 81
13	1000	10	cat	FALSE	785	0	2 & 8 & 10 & 19 & 24 & 30 & 42 & 54
13	1000	10	cat	FALSE	786	0	19 & 30 & 40 & 55
13	1000	10	cat	FALSE	787	0	20
13	1000	10	cat	FALSE	788	0	7 & 21 & 30 & 48
13	1000	10	cat	FALSE	789	0	3 & 4 & 5 & 7 & 8 & 9 & 34
13	1000	10	cat	FALSE	790	0	10 & 13 & 35 & 39
13	1000	10	cat	FALSE	791	0	4 & 29 & 33 & 48 & 51 & 69
13	1000	10	cat	FALSE	792	0	1 & 6 & 11 & 38 & 66
13	1000	10	cat	FALSE	793	0	16 & 28
13	1000	10	cat	FALSE	794	0	32 & 35 & 75 & 87 & 90
13	1000	10	cat	FALSE	795	0	17 & 41
13	1000	10	cat	FALSE	796	0	11
13	1000	10	cat	FALSE	797	0	1 & 21 & 65
13	1000	10	cat	FALSE	798	0	13 & 14 & 47 & 58 & 61 & 64
13	1000	10	cat	FALSE	799	0	3 & 6 & 41
[truncated: 24,401 more rows]

## Sheet: results
sett.num	g	n	endpt	complex.assoc	vset	eff.size	gsda	gsea	gsa	safe	glob	tots	post
1	100	10	cat	FALSE	power	0.0778125	0.6416	0.3397	0.3446	0.2903	0.6681	0.5928	0.037
1	100	10	cat	FALSE	level	0	0.04594	0.01924	0.01858	0.02332	0.05262	0.0504	6e-05
1	100	10	cat	FALSE	comp.time		0.403	17.541	14.184	3.035	0.209	42.509	215.8
1	100	10	cat	FALSE	vset_1	0.14375	0.968	0.805	0.608	0.664	0.973	0.95	0.105
1	100	10	cat	FALSE	vset_2	0.151562	0.974	0.836	0.672	0.761	0.979	0.964	0.117
1	100	10	cat	FALSE	vset_3	0.0859375	0.783	0.402	0.412	0.318	0.806	0.734	0.035
1	100	10	cat	FALSE	vset_4	0.0984375	0.854	0.486	0.377	0.418	0.871	0.81	0.051
1	100	10	cat	FALSE	vset_5	0.075	0.694	0.31	0.252	0.267	0.738	0.64	0.023
1	100	10	cat	FALSE	vset_6	0.015625	0.152	0.041	0.055	0.044	0.179	0.15	0.001
1	100	10	cat	FALSE	vset_7	0.0390625	0.368	0.1	0.208	0.093	0.396	0.311	0.003
1	100	10	cat	FALSE	vset_8	0.040625	0.402	0.072	0.103	0.086	0.435	0.304	0.004
1	100	10	cat	FALSE	vset_9	0.0640625	0.615	0.174	0.39	0.124	0.651	0.527	0.013
1	100	10	cat	FALSE	vset_10	0.0640625	0.606	0.171	0.369	0.128	0.653	0.538	0.018
1	100	10	cat	FALSE	vset_11	0	0.042	0.019	0.02	0.025	0.051	0.052	0
1	100	10	cat	FALSE	vset_12	0	0.028	0.01	0.009	0.006	0.034	0.035	0
1	100	10	cat	FALSE	vset_13	0	0.043	0.023	0.02	0.02	0.039	0.036	0
1	100	10	cat	FALSE	vset_14	0	0.054	0.025	0.016	0.022	0.054	0.043	0
1	100	10	cat	FALSE	vset_15	0	0.04	0.027	0.015	0.014	0.045	0.046	0
1	100	10	cat	FALSE	vset_16	0	0.039	0.013	0.019	0.026	0.043	0.054	0
1	100	10	cat	FALSE	vset_17	0	0.047	0.019	0.022	0.026	0.054	0.058	0
1	100	10	cat	FALSE	vset_18	0	0.049	0.021	0.024	0.019	0.055	0.046	0
1	100	10	cat	FALSE	vset_19	0	0.051	0.022	0.022	0.033	0.056	0.056	0
1	100	10	cat	FALSE	vset_20	0	0.048	0.026	0.021	0.029	0.068	0.063	0
1	100	10	cat	FALSE	vset_21	0	0.062	0.027	0.015	0.018	0.064	0.056	0
1	100	10	cat	FALSE	vset_22	0	0.033	0.02	0.015	0.025	0.041	0.045	0
1	100	10	cat	FALSE	vset_23	0	0.047	0.013	0.014	0.024	0.049	0.059	0.001
1	100	10	cat	FALSE	vset_24	0	0.051	0.018	0.018	0.033	0.057	0.048	0
1	100	10	cat	FALSE	vset_25	0	0.035	0.022	0.015	0.017	0.046	0.041	0
1	100	10	cat	FALSE	vset_26	0	0.044	0.026	0.013	0.02	0.055	0.049	0
1	100	10	cat	FALSE	vset_27	0	0.044	0.02	0.013	0.02	0.049	0.051	0
1	100	10	cat	FALSE	vset_28	0	0.044	0.02	0.019	0.026	0.051	0.047	0
1	100	10	cat	FALSE	vset_29	0	0.042	0.016	0.017	0.018	0.051	0.047	0
1	100	10	cat	FALSE	vset_30	0	0.046	0.019	0.02	0.019	0.056	0.051	0.001
1	100	10	cat	FALSE	vset_31	0	0.049	0.015	0.019	0.027	0.051	0.043	0
1	100	10	cat	FALSE	vset_32	0	0.049	0.015	0.021	0.023	0.059	0.053	0
1	100	10	cat	FALSE	vset_33	0	0.047	0.023	0.019	0.026	0.055	0.056	0
1	100	10	cat	FALSE	vset_34	0	0.049	0.02	0.011	0.027	0.049	0.056	0
1	100	10	cat	FALSE	vset_35	0	0.038	0.027	0.017	0.017	0.046	0.038	0
1	100	10	cat	FALSE	vset_36	0	0.048	0.022	0.024	0.018	0.049	0.054	0
1	100	10	cat	FALSE	vset_37	0	0.035	0.015	0.017	0.017	0.049	0.054	0
1	100	10	cat	FALSE	vset_38	0	0.043	0.013	0.018	0.015	0.049	0.044	0
1	100	10	cat	FALSE	vset_39	0	0.05	0.021	0.021	0.027	0.063	0.059	0
1	100	10	cat	FALSE	vset_40	0	0.044	0.019	0.022	0.026	0.056	0.046	0
1	100	10	cat	FALSE	vset_41	0	0.043	0.021	0.018	0.023	0.047	0.042	0
1	100	10	cat	FALSE	vset_42	0	0.056	0.018	0.017	0.024	0.06	0.06	0
1	100	10	cat	FALSE	vset_43	0	0.044	0.016	0.023	0.023	0.047	0.054	0
1	100	10	cat	FALSE	vset_44	0	0.035	0.022	0.014	0.025	0.045	0.043	0
1	100	10	cat	FALSE	vset_45	0	0.056	0.011	0.024	0.027	0.068	0.059	0
1	100	10	cat	FALSE	vset_46	0	0.05	0.018	0.023	0.026	0.057	0.061	0
1	100	10	cat	FALSE	vset_47	0	0.043	0.016	0.009	0.018	0.049	0.05	0
1	100	10	cat	FALSE	vset_48	0	0.034	0.017	0.019	0.026	0.043	0.044	0
1	100	10	cat	FALSE	vset_49	0	0.047	0.017	0.025	0.025	0.053	0.056	0
1	100	10	cat	FALSE	vset_50	0	0.046	0.024	0.018	0.025	0.049	0.049	0
1	100	10	cat	FALSE	vset_51	0	0.054	0.029	0.025	0.031	0.068	0.067	0
1	100	10	cat	FALSE	vset_52	0	0.056	0.02	0.013	0.026	0.061	0.055	0
1	100	10	cat	FALSE	vset_53	0	0.046	0.018	0.023	0.029	0.049	0.045	0
1	100	10	cat	FALSE	vset_54	0	0.046	0.017	0.017	0.021	0.051	0.046	0
1	100	10	cat	FALSE	vset_55	0	0.051	0.018	0.02	0.024	0.058	0.046	0
1	100	10	cat	FALSE	vset_56	0	0.043	0.02	0.018	0.026	0.05	0.05	0
1	100	10	cat	FALSE	vset_57	0	0.052	0.011	0.018	0.027	0.055	0.048	0
1	100	10	cat	FALSE	vset_58	0	0.048	0.009	0.02	0.025	0.057	0.05	0.001
1	100	10	cat	FALSE	vset_59	0	0.058	0.023	0.029	0.029	0.069	0.062	0
1	100	10	cat	FALSE	vset_60	0	0.048	0.021	0.02	0.023	0.051	0.047	0
2	100	25	cat	FALSE	power	0.0778125	0.9099	0.4888	0.6202	0.4154	0.9175	0.8973	0.8284
2	100	25	cat	FALSE	level	0	0.04384	0.01236	0.00496	0.01322	0.04998	0.05116	0.00822
2	100	25	cat	FALSE	comp.time		1.165	17.237	15.395	3.517	0.208	47.46	285.615
2	100	25	cat	FALSE	vset_1	0.14375	1	0.985	0.973	0.933	1	1	0.986
2	100	25	cat	FALSE	vset_2	0.151562	1	0.998	0.986	0.955	1	1	0.979
2	100	25	cat	FALSE	vset_3	0.0859375	1	0.717	0.838	0.548	1	0.998	0.986
2	100	25	cat	FALSE	vset_4	0.0984375	1	0.889	0.811	0.704	1	1	0.996
2	100	25	cat	FALSE	vset_5	0.075	0.996	0.611	0.495	0.494	0.999	0.996	0.979
2	100	25	cat	FALSE	vset_6	0.015625	0.429	0.029	0.075	0.047	0.455	0.402	0.179
2	100	25	cat	FALSE	vset_7	0.0390625	0.855	0.116	0.441	0.114	0.87	0.83	0.649
2	100	25	cat	FALSE	vset_8	0.040625	0.852	0.056	0.112	0.065	0.877	0.798	0.663
2	100	25	cat	FALSE	vset_9	0.0640625	0.986	0.227	0.769	0.157	0.987	0.974	0.934
2	100	25	cat	FALSE	vset_10	0.0640625	0.981	0.26	0.702	0.137	0.987	0.975	0.933
2	100	25	cat	FALSE	vset_11	0	0.045	0.017	0.003	0.02	0.049	0.056	0.012
2	100	25	cat	FALSE	vset_12	0	0.05	0.015	0.009	0.012	0.059	0.051	0.005
2	100	25	cat	FALSE	vset_13	0	0.045	0.018	0.007	0.01	0.062	0.056	0.007
2	100	25	cat	FALSE	vset_14	0	0.044	0.023	0.004	0.015	0.048	0.055	0.013
2	100	25	cat	FALSE	vset_15	0	0.053	0.02	0.005	0.007	0.051	0.054	0.007
2	100	25	cat	FALSE	vset_16	0	0.038	0.012	0.003	0.014	0.046	0.045	0.011
2	100	25	cat	FALSE	vset_17	0	0.041	0.007	0.006	0.012	0.047	0.057	0.004
2	100	25	cat	FALSE	vset_18	0	0.053	0.014	0.002	0.011	0.055	0.05	0.009
2	100	25	cat	FALSE	vset_19	0	0.05	0.006	0.003	0.014	0.056	0.053	0.009
2	100	25	cat	FALSE	vset_20	0	0.042	0.007	0.006	0.01	0.05	0.049	0.012
2	100	25	cat	FALSE	vset_21	0	0.038	0.006	0.005	0.015	0.044	0.049	0.009
2	100	25	cat	FALSE	vset_22	0	0.047	0.016	0.008	0.018	0.059	0.057	0.007
2	100	25	cat	FALSE	vset_23	0	0.05	0.016	0.005	0.006	0.047	0.056	0.003
2	100	25	cat	FALSE	vset_24	0	0.042	0.014	0.004	0.012	0.047	0.051	0.01
2	100	25	cat	FALSE	vset_25	0	0.036	0.013	0.006	0.015	0.047	0.039	0.004
2	100	25	cat	FALSE	vset_26	0	0.034	0.01	0.006	0.009	0.045	0.046	0.006
2	100	25	cat	FALSE	vset_27	0	0.039	0.014	0.003	0.015	0.046	0.055	0.011
2	100	25	cat	FALSE	vset_28	0	0.041	0.008	0.006	0.017	0.047	0.039	0.004
2	100	25	cat	FALSE	vset_29	0	0.039	0.014	0.005	0.013	0.044	0.048	0.004
2	100	25	cat	FALSE	vset_30	0	0.039	0.012	0.007	0.018	0.05	0.049	0.009
2	100	25	cat	FALSE	vset_31	0	0.03	0.012	0.003	0.011	0.044	0.047	0.005
2	100	25	cat	FALSE	vset_32	0	0.048	0.012	0.006	0.015	0.048	0.055	0.011
2	100	25	cat	FALSE	vset_33	0	0.047	0.008	0.01	0.009	0.052	0.062	0.005
2	100	25	cat	FALSE	vset_34	0	0.038	0.006	0.004	0.014	0.049	0.049	0.008
2	100	25	cat	FALSE	vset_35	0	0.05	0.013	0.004	0.012	0.052	0.061	0.01
2	100	25	cat	FALSE	vset_36	0	0.042	0.011	0.006	0.011	0.053	0.041	0.007
2	100	25	cat	FALSE	vset_37	0	0.053	0.007	0.006	0.02	0.057	0.059	0.014
2	100	25	cat	FALSE	vset_38	0	0.042	0.012	0.003	0.006	0.041	0.05	0.005
2	100	25	cat	FALSE	vset_39	0	0.039	0.015	0.003	0.016	0.042	0.046	0.007
2	100	25	cat	FALSE	vset_40	0	0.049	0.015	0.009	0.008	0.048	0.048	0.009
2	100	25	cat	FALSE	vset_41	0	0.043	0.007	0.005	0.013	0.051	0.051	0.006
2	100	25	cat	FALSE	vset_42	0	0.038	0.016	0.003	0.01	0.047	0.044	0.007
2	100	25	cat	FALSE	vset_43	0	0.038	0.009	0.004	0.006	0.042	0.041	0.009
2	100	25	cat	FALSE	vset_44	0	0.052	0.01	0.006	0.014	0.055	0.047	0.006
2	100	25	cat	FALSE	vset_45	0	0.05	0.012	0.003	0.014	0.051	0.057	0.015
2	100	25	cat	FALSE	vset_46	0	0.032	0.013	0.003	0.016	0.038	0.047	0.008
2	100	25	cat	FALSE	vset_47	0	0.044	0.015	0.003	0.016	0.045	0.057	0.007
2	100	25	cat	FALSE	vset_48	0	0.03	0.014	0.004	0.008	0.046	0.043	0.004
2	100	25	cat	FALSE	vset_49	0	0.043	0.02	0.006	0.012	0.045	0.048	0.009
2	100	25	cat	FALSE	vset_50	0	0.042	0.014	0.002	0.015	0.051	0.052	0.008
2	100	25	cat	FALSE	vset_51	0	0.044	0.009	0.009	0.015	0.052	0.045	0.004
2	100	25	cat	FALSE	vset_52	0	0.065	0.008	0.005	0.024	0.069	0.066	0.015
2	100	25	cat	FALSE	vset_53	0	0.051	0.015	0.004	0.018	0.066	0.062	0.005
2	100	25	cat	FALSE	vset_54	0	0.034	0.018	0.003	0.007	0.044	0.044	0.007
2	100	25	cat	FALSE	vset_55	0	0.051	0.007	0.004	0.014	0.064	0.053	0.013
2	100	25	cat	FALSE	vset_56	0	0.053	0.009	0.004	0.01	0.054	0.06	0.009
2	100	25	cat	FALSE	vset_57	0	0.046	0.012	0.006	0.019	0.05	0.052	0.011
2	100	25	cat	FALSE	vset_58	0	0.045	0.013	0.007	0.016	0.049	0.051	0.009
2	100	25	cat	FALSE	vset_59	0	0.04	0.011	0.005	0.014	0.042	0.053	0.009
2	100	25	cat	FALSE	vset_60	0	0.047	0.013	0.005	0.015	0.053	0.052	0.013
3	100	50	cat	FALSE	power	0.0778125	0.9707	0.5498	0.7567	0.463	0.9746	0.9689	0.9613
3	100	50	cat	FALSE	level	0	0.0454	0.00884	0.00054	0.0098	0.05172	0.05208	0.0215
3	100	50	cat	FALSE	comp.time		1.385	17.301	17.183	4.321	0.986	57.796	389.79
3	100	50	cat	FALSE	vset_1	0.14375	1	1	1	0.991	1	1	1
3	100	50	cat	FALSE	vset_2	0.151562	1	1	1	0.994	1	1	1
3	100	50	cat	FALSE	vset_3	0.0859375	1	0.901	0.991	0.658	1	1	1
3	100	50	cat	FALSE	vset_4	0.0984375	1	0.993	0.988	0.832	1	1	1
3	100	50	cat	FALSE	vset_5	0.075	1	0.844	0.817	0.663	1	1	1
3	100	50	cat	FALSE	vset_6	0.015625	0.717	0.015	0.059	0.062	0.751	0.703	0.633
3	100	50	cat	FALSE	vset_7	0.0390625	0.995	0.129	0.671	0.125	0.997	0.99	0.989
3	100	50	cat	FALSE	vset_8	0.040625	0.995	0.031	0.141	0.068	0.998	0.996	0.991
3	100	50	cat	FALSE	vset_9	0.0640625	1	0.293	0.964	0.122	1	1	1
3	100	50	cat	FALSE	vset_10	0.0640625	1	0.292	0.936	0.115	1	1	1
3	100	50	cat	FALSE	vset_11	0	0.058	0.005	0	0.009	0.063	0.066	0.027
3	100	50	cat	FALSE	vset_12	0	0.039	0.008	0.002	0.007	0.043	0.047	0.018
3	100	50	cat	FALSE	vset_13	0	0.052	0.01	0	0.012	0.051	0.056	0.025
3	100	50	cat	FALSE	vset_14	0	0.05	0.013	0	0.011	0.057	0.058	0.022
3	100	50	cat	FALSE	vset_15	0	0.044	0.008	0.001	0.012	0.048	0.05	0.019
3	100	50	cat	FALSE	vset_16	0	0.052	0.009	0	0.011	0.063	0.056	0.022
3	100	50	cat	FALSE	vset_17	0	0.054	0.011	0.001	0.014	0.056	0.059	0.03
3	100	50	cat	FALSE	vset_18	0	0.032	0.011	0	0.008	0.041	0.044	0.01
3	100	50	cat	FALSE	vset_19	0	0.041	0.01	0	0.008	0.053	0.043	0.017
3	100	50	cat	FALSE	vset_20	0	0.041	0.01	0.001	0.009	0.051	0.055	0.023
3	100	50	cat	FALSE	vset_21	0	0.044	0.008	0.001	0.007	0.053	0.053	0.019
3	100	50	cat	FALSE	vset_22	0	0.045	0.01	0	0.008	0.051	0.047	0.024
3	100	50	cat	FALSE	vset_23	0	0.045	0.005	0	0.004	0.051	0.055	0.021
3	100	50	cat	FALSE	vset_24	0	0.048	0.011	0	0.009	0.055	0.058	0.02
3	100	50	cat	FALSE	vset_25	0	0.042	0.008	0	0.01	0.051	0.051	0.023
3	100	50	cat	FALSE	vset_26	0	0.047	0.009	0	0.014	0.048	0.054	0.027
3	100	50	cat	FALSE	vset_27	0	0.035	0.007	0.002	0.004	0.038	0.045	0.02
3	100	50	cat	FALSE	vset_28	0	0.051	0.01	0	0.007	0.053	0.054	0.022
3	100	50	cat	FALSE	vset_29	0	0.049	0.007	0	0.01	0.053	0.052	0.027
3	100	50	cat	FALSE	vset_30	0	0.047	0.01	0	0.014	0.048	0.053	0.019
3	100	50	cat	FALSE	vset_31	0	0.051	0.004	0	0.011	0.061	0.058	0.022
3	100	50	cat	FALSE	vset_32	0	0.043	0.004	0.002	0.005	0.044	0.045	0.023
3	100	50	cat	FALSE	vset_33	0	0.047	0.009	0	0.01	0.053	0.053	0.028
3	100	50	cat	FALSE	vset_34	0	0.042	0.008	0	0.011	0.046	0.053	0.018
3	100	50	cat	FALSE	vset_35	0	0.033	0.007	0	0.01	0.041	0.047	0.018
3	100	50	cat	FALSE	vset_36	0	0.047	0.008	0	0.011	0.061	0.057	0.021
3	100	50	cat	FALSE	vset_37	0	0.044	0.009	0.001	0.006	0.053	0.057	0.025
3	100	50	cat	FALSE	vset_38	0	0.042	0.007	0.001	0.015	0.048	0.043	0.018
3	100	50	cat	FALSE	vset_39	0	0.044	0.006	0	0.012	0.053	0.054	0.018
3	100	50	cat	FALSE	vset_40	0	0.032	0.01	0	0.012	0.039	0.037	0.017
3	100	50	cat	FALSE	vset_41	0	0.036	0.015	0	0.004	0.045	0.044	0.017
3	100	50	cat	FALSE	vset_42	0	0.052	0.005	0.002	0.008	0.052	0.06	0.023
3	100	50	cat	FALSE	vset_43	0	0.047	0.009	0	0.009	0.055	0.051	0.021
3	100	50	cat	FALSE	vset_44	0	0.049	0.004	0.002	0.015	0.058	0.061	0.03
3	100	50	cat	FALSE	vset_45	0	0.04	0.006	0	0.006	0.044	0.043	0.018
3	100	50	cat	FALSE	vset_46	0	0.049	0.007	0.001	0.009	0.054	0.046	0.024
3	100	50	cat	FALSE	vset_47	0	0.053	0.008	0	0.016	0.058	0.056	0.018
3	100	50	cat	FALSE	vset_48	0	0.057	0.011	0	0.017	0.065	0.055	0.024
3	100	50	cat	FALSE	vset_49	0	0.05	0.007	0.002	0.013	0.052	0.05	0.023
3	100	50	cat	FALSE	vset_50	0	0.035	0.006	0	0.004	0.044	0.048	0.014
3	100	50	cat	FALSE	vset_51	0	0.046	0.013	0.001	0.007	0.053	0.05	0.023
3	100	50	cat	FALSE	vset_52	0	0.046	0.008	0.002	0.016	0.053	0.059	0.026
3	100	50	cat	FALSE	vset_53	0	0.037	0.012	0	0.005	0.047	0.044	0.019
3	100	50	cat	FALSE	vset_54	0	0.041	0.013	0.001	0.01	0.048	0.052	0.02
3	100	50	cat	FALSE	vset_55	0	0.045	0.009	0.001	0.014	0.055	0.047	0.023
3	100	50	cat	FALSE	vset_56	0	0.059	0.013	0.001	0.006	0.061	0.062	0.021
3	100	50	cat	FALSE	vset_57	0	0.045	0.011	0.002	0.009	0.057	0.057	0.022
3	100	50	cat	FALSE	vset_58	0	0.052	0.007	0	0.009	0.057	0.062	0.025
3	100	50	cat	FALSE	vset_59	0	0.051	0.013	0	0.012	0.053	0.049	0.023
3	100	50	cat	FALSE	vset_60	0	0.039	0.013	0	0.01	0.049	0.048	0.018
4	100	100	cat	FALSE	power	0.0778125	0.9981	0.5803	0.8064	0.4823	0.9985	0.998	0.9974
4	100	100	cat	FALSE	level	0	0.04198	0.008	0	0.00816	0.04832	0.04934	0.02962
4	100	100	cat	FALSE	comp.time		2.084	17.733	20.64	6.691	1.598	75.757	560.432
4	100	100	cat	FALSE	vset_1	0.14375	1	1	1	1	1	1	1
4	100	100	cat	FALSE	vset_2	0.151562	1	1	1	0.999	1	1	1
4	100	100	cat	FALSE	vset_3	0.0859375	1	0.98	1	0.727	1	1	1
4	100	100	cat	FALSE	vset_4	0.0984375	1	1	1	0.851	1	1	1
4	100	100	cat	FALSE	vset_5	0.075	1	0.967	0.973	0.723	1	1	1
4	100	100	cat	FALSE	vset_6	0.015625	0.981	0.007	0.043	0.074	0.985	0.98	0.974
4	100	100	cat	FALSE	vset_7	0.0390625	1	0.103	0.896	0.104	1	1	1
4	100	100	cat	FALSE	vset_8	0.040625	1	0.023	0.152	0.082	1	1	1
4	100	100	cat	FALSE	vset_9	0.0640625	1	0.358	1	0.132	1	1	1
4	100	100	cat	FALSE	vset_10	0.0640625	1	0.365	1	0.131	1	1	1
4	100	100	cat	FALSE	vset_11	0	0.049	0.005	0	0.011	0.054	0.061	0.035
4	100	100	cat	FALSE	vset_12	0	0.043	0.007	0	0.01	0.045	0.045	0.03
4	100	100	cat	FALSE	vset_13	0	0.043	0.009	0	0.007	0.045	0.046	0.032
4	100	100	cat	FALSE	vset_14	0	0.041	0.007	0	0.005	0.047	0.052	0.029
4	100	100	cat	FALSE	vset_15	0	0.044	0.006	0	0.009	0.047	0.051	0.029
4	100	100	cat	FALSE	vset_16	0	0.04	0.007	0	0.006	0.049	0.046	0.029
4	100	100	cat	FALSE	vset_17	0	0.038	0.011	0	0.007	0.051	0.047	0.026
4	100	100	cat	FALSE	vset_18	0	0.038	0.009	0	0.013	0.049	0.041	0.028
4	100	100	cat	FALSE	vset_19	0	0.037	0.008	0	0.007	0.044	0.042	0.026
4	100	100	cat	FALSE	vset_20	0	0.045	0.007	0	0.005	0.051	0.057	0.025
4	100	100	cat	FALSE	vset_21	0	0.043	0.005	0	0.004	0.051	0.048	0.032
4	100	100	cat	FALSE	vset_22	0	0.039	0.01	0	0.009	0.042	0.048	0.029
4	100	100	cat	FALSE	vset_23	0	0.059	0.005	0	0.013	0.061	0.062	0.043
4	100	100	cat	FALSE	vset_24	0	0.047	0.011	0	0.006	0.055	0.057	0.035
4	100	100	cat	FALSE	vset_25	0	0.051	0.014	0	0.01	0.051	0.059	0.035
4	100	100	cat	FALSE	vset_26	0	0.036	0.011	0	0.007	0.046	0.048	0.027
4	100	100	cat	FALSE	vset_27	0	0.047	0.009	0	0.009	0.046	0.048	0.036
4	100	100	cat	FALSE	vset_28	0	0.046	0.006	0	0.005	0.052	0.051	0.031
4	100	100	cat	FALSE	vset_29	0	0.037	0.008	0	0.006	0.042	0.044	0.028
4	100	100	cat	FALSE	vset_30	0	0.055	0.008	0	0.005	0.064	0.059	0.037
4	100	100	cat	FALSE	vset_31	0	0.036	0.008	0	0.004	0.045	0.037	0.027
4	100	100	cat	FALSE	vset_32	0	0.043	0.009	0	0.007	0.051	0.049	0.032
4	100	100	cat	FALSE	vset_33	0	0.052	0.004	0	0.006	0.057	0.053	0.035
4	100	100	cat	FALSE	vset_34	0	0.037	0.011	0	0.011	0.054	0.049	0.031
4	100	100	cat	FALSE	vset_35	0	0.035	0.008	0	0.008	0.043	0.039	0.026
4	100	100	cat	FALSE	vset_36	0	0.045	0.011	0	0.01	0.05	0.056	0.036
4	100	100	cat	FALSE	vset_37	0	0.043	0.01	0	0.011	0.045	0.055	0.025
4	100	100	cat	FALSE	vset_38	0	0.037	0.007	0	0.011	0.044	0.046	0.028
4	100	100	cat	FALSE	vset_39	0	0.054	0.008	0	0.008	0.056	0.052	0.038
4	100	100	cat	FALSE	vset_40	0	0.043	0.005	0	0.007	0.048	0.048	0.035
4	100	100	cat	FALSE	vset_41	0	0.038	0.007	0	0.009	0.052	0.049	0.03
4	100	100	cat	FALSE	vset_42	0	0.035	0.007	0	0.006	0.048	0.046	0.022
4	100	100	cat	FALSE	vset_43	0	0.043	0.007	0	0.012	0.05	0.048	0.031
4	100	100	cat	FALSE	vset_44	0	0.03	0.007	0	0.007	0.033	0.04	0.023
4	100	100	cat	FALSE	vset_45	0	0.038	0.011	0	0.005	0.041	0.043	0.028
4	100	100	cat	FALSE	vset_46	0	0.037	0.011	0	0.005	0.045	0.05	0.028
4	100	100	cat	FALSE	vset_47	0	0.047	0.007	0	0.006	0.055	0.058	0.034
4	100	100	cat	FALSE	vset_48	0	0.041	0.004	0	0.006	0.049	0.042	0.029
4	100	100	cat	FALSE	vset_49	0	0.029	0.006	0	0.009	0.036	0.042	0.022
4	100	100	cat	FALSE	vset_50	0	0.042	0.009	0	0.012	0.05	0.051	0.028
4	100	100	cat	FALSE	vset_51	0	0.039	0.003	0	0.013	0.047	0.062	0.028
4	100	100	cat	FALSE	vset_52	0	0.041	0.009	0	0.011	0.046	0.051	0.03
4	100	100	cat	FALSE	vset_53	0	0.037	0.015	0	0.01	0.05	0.046	0.027
4	100	100	cat	FALSE	vset_54	0	0.045	0.007	0	0.009	0.047	0.052	0.026
4	100	100	cat	FALSE	vset_55	0	0.05	0.006	0	0.008	0.051	0.051	0.031
4	100	100	cat	FALSE	vset_56	0	0.052	0.009	0	0.007	0.056	0.051	0.03
4	100	100	cat	FALSE	vset_57	0	0.031	0.009	0	0.007	0.032	0.045	0.017
4	100	100	cat	FALSE	vset_58	0	0.037	0.011	0	0.011	0.047	0.04	0.027
4	100	100	cat	FALSE	vset_59	0	0.047	0.004	0	0.003	0.049	0.054	0.027
4	100	100	cat	FALSE	vset_60	0	0.037	0.007	0	0.015	0.047	0.05	0.028
5	100	10	num	FALSE	power	0.0778125	0.1037	0.0725	0.0805	0.0904	0.1398	0.1101	0.2023
5	100	10	num	FALSE	level	0	0.04692	0.0459	0.04396	0.04024	0.04976	0.04992	0.09094
5	100	10	num	FALSE	comp.time		0.039	39.876	12.529	0.285	0.2	31.773	87.099
5	100	10	num	FALSE	vset_1	0.14375	0.163	0.107	0.104	0.153	0.243	0.188	0.319
5	100	10	num	FALSE	vset_2	0.151562	0.185	0.112	0.082	0.158	0.262	0.192	0.34
5	100	10	num	FALSE	vset_3	0.0859375	0.104	0.07	0.074	0.086	0.122	0.097	0.202
5	100	10	num	FALSE	vset_4	0.0984375	0.117	0.092	0.087	0.107	0.162	0.124	0.23
5	100	10	num	FALSE	vset_5	0.075	0.108	0.075	0.065	0.084	0.141	0.112	0.191
5	100	10	num	FALSE	vset_6	0.015625	0.044	0.047	0.062	0.049	0.064	0.055	0.107
5	100	10	num	FALSE	vset_7	0.0390625	0.075	0.06	0.079	0.06	0.087	0.078	0.14
5	100	10	num	FALSE	vset_8	0.040625	0.059	0.047	0.065	0.057	0.085	0.064	0.137
5	100	10	num	FALSE	vset_9	0.0640625	0.086	0.052	0.087	0.075	0.118	0.097	0.169
5	100	10	num	FALSE	vset_10	0.0640625	0.096	0.063	0.1	0.075	0.114	0.094	0.188
5	100	10	num	FALSE	vset_11	0	0.037	0.043	0.044	0.033	0.042	0.043	0.087
5	100	10	num	FALSE	vset_12	0	0.05	0.052	0.045	0.045	0.043	0.044	0.093
5	100	10	num	FALSE	vset_13	0	0.042	0.045	0.052	0.038	0.05	0.05	0.092
5	100	10	num	FALSE	vset_14	0	0.049	0.04	0.048	0.049	0.06	0.051	0.094
5	100	10	num	FALSE	vset_15	0	0.061	0.049	0.043	0.05	0.054	0.059	0.101
5	100	10	num	FALSE	vset_16	0	0.047	0.056	0.06	0.043	0.065	0.048	0.107
5	100	10	num	FALSE	vset_17	0	0.035	0.052	0.037	0.035	0.032	0.042	0.068
5	100	10	num	FALSE	vset_18	0	0.038	0.041	0.031	0.04	0.043	0.048	0.08
5	100	10	num	FALSE	vset_19	0	0.047	0.04	0.05	0.041	0.046	0.056	0.082
5	100	10	num	FALSE	vset_20	0	0.049	0.032	0.05	0.034	0.052	0.048	0.089
5	100	10	num	FALSE	vset_21	0	0.052	0.044	0.045	0.042	0.06	0.059	0.103
5	100	10	num	FALSE	vset_22	0	0.051	0.049	0.046	0.037	0.06	0.044	0.101
5	100	10	num	FALSE	vset_23	0	0.059	0.052	0.042	0.036	0.058	0.052	0.111
5	100	10	num	FALSE	vset_24	0	0.049	0.046	0.051	0.041	0.047	0.053	0.077
5	100	10	num	FALSE	vset_25	0	0.05	0.04	0.056	0.048	0.056	0.061	0.095
5	100	10	num	FALSE	vset_26	0	0.047	0.055	0.045	0.044	0.047	0.054	0.084
5	100	10	num	FALSE	vset_27	0	0.055	0.047	0.042	0.049	0.066	0.064	0.11
5	100	10	num	FALSE	vset_28	0	0.052	0.048	0.045	0.041	0.042	0.055	0.094
5	100	10	num	FALSE	vset_29	0	0.049	0.041	0.034	0.043	0.045	0.06	0.085
5	100	10	num	FALSE	vset_30	0	0.05	0.042	0.044	0.036	0.042	0.048	0.09
5	100	10	num	FALSE	vset_31	0	0.041	0.055	0.049	0.051	0.049	0.046	0.108
5	100	10	num	FALSE	vset_32	0	0.044	0.038	0.047	0.043	0.049	0.049	0.085
5	100	10	num	FALSE	vset_33	0	0.036	0.034	0.038	0.036	0.035	0.046	0.068
5	100	10	num	FALSE	vset_34	0	0.043	0.046	0.039	0.036	0.055	0.054	0.099
5	100	10	num	FALSE	vset_35	0	0.039	0.044	0.045	0.043	0.058	0.05	0.091
5	100	10	num	FALSE	vset_36	0	0.048	0.055	0.043	0.043	0.052	0.047	0.087
5	100	10	num	FALSE	vset_37	0	0.038	0.039	0.039	0.034	0.042	0.044	0.092
5	100	10	num	FALSE	vset_38	0	0.046	0.039	0.04	0.039	0.046	0.047	0.077
5	100	10	num	FALSE	vset_39	0	0.044	0.044	0.04	0.041	0.045	0.049	0.101
5	100	10	num	FALSE	vset_40	0	0.044	0.042	0.043	0.034	0.049	0.04	0.082
5	100	10	num	FALSE	vset_41	0	0.042	0.055	0.036	0.032	0.043	0.046	0.088
5	100	10	num	FALSE	vset_42	0	0.051	0.058	0.045	0.036	0.056	0.049	0.104
5	100	10	num	FALSE	vset_43	0	0.04	0.041	0.043	0.031	0.046	0.05	0.091
5	100	10	num	FALSE	vset_44	0	0.044	0.048	0.039	0.031	0.055	0.055	0.094
5	100	10	num	FALSE	vset_45	0	0.043	0.038	0.042	0.042	0.034	0.042	0.072
5	100	10	num	FALSE	vset_46	0	0.042	0.056	0.041	0.039	0.049	0.041	0.092
5	100	10	num	FALSE	vset_47	0	0.058	0.056	0.044	0.046	0.058	0.059	0.094
5	100	10	num	FALSE	vset_48	0	0.05	0.05	0.039	0.034	0.046	0.044	0.075
5	100	10	num	FALSE	vset_49	0	0.054	0.045	0.049	0.046	0.057	0.056	0.108
5	100	10	num	FALSE	vset_50	0	0.049	0.034	0.044	0.05	0.054	0.046	0.093
5	100	10	num	FALSE	vset_51	0	0.049	0.044	0.051	0.036	0.059	0.054	0.1
5	100	10	num	FALSE	vset_52	0	0.049	0.048	0.039	0.034	0.053	0.046	0.105
5	100	10	num	FALSE	vset_53	0	0.047	0.044	0.043	0.035	0.047	0.047	0.088
5	100	10	num	FALSE	vset_54	0	0.053	0.054	0.051	0.039	0.052	0.043	0.091
5	100	10	num	FALSE	vset_55	0	0.043	0.044	0.048	0.039	0.054	0.043	0.093
5	100	10	num	FALSE	vset_56	0	0.039	0.045	0.039	0.041	0.042	0.037	0.087
5	100	10	num	FALSE	vset_57	0	0.039	0.054	0.043	0.058	0.052	0.065	0.087
5	100	10	num	FALSE	vset_58	0	0.056	0.047	0.047	0.044	0.045	0.054	0.084
5	100	10	num	FALSE	vset_59	0	0.054	0.036	0.044	0.034	0.044	0.05	0.083
5	100	10	num	FALSE	vset_60	0	0.052	0.048	0.038	0.04	0.052	0.058	0.085
6	100	25	num	FALSE	power	0.0778125	0.3005	0.1331	0.1525	0.1932	0.379	0.3253	0.3764
6	100	25	num	FALSE	level	0	0.04266	0.04302	0.03184	0.029	0.0497	0.0494	0.05872
6	100	25	num	FALSE	comp.time		0.044	40.369	14.217	0.305	0.151	33.776	124.448
6	100	25	num	FALSE	vset_1	0.14375	0.598	0.28	0.214	0.417	0.714	0.61	0.66
6	100	25	num	FALSE	vset_2	0.151562	0.622	0.325	0.24	0.466	0.735	0.648	0.675
6	100	25	num	FALSE	vset_3	0.0859375	0.328	0.131	0.189	0.207	0.42	0.354	0.414
6	100	25	num	FALSE	vset_4	0.0984375	0.395	0.146	0.159	0.232	0.487	0.424	0.483
6	100	25	num	FALSE	vset_5	0.075	0.277	0.118	0.097	0.171	0.372	0.303	0.379
6	100	25	num	FALSE	vset_6	0.015625	0.075	0.054	0.066	0.051	0.094	0.104	0.108
6	100	25	num	FALSE	vset_7	0.0390625	0.138	0.058	0.117	0.078	0.173	0.155	0.199
6	100	25	num	FALSE	vset_8	0.040625	0.138	0.059	0.083	0.085	0.197	0.151	0.211
6	100	25	num	FALSE	vset_9	0.0640625	0.218	0.089	0.183	0.122	0.309	0.259	0.325
6	100	25	num	FALSE	vset_10	0.0640625	0.216	0.071	0.177	0.103	0.289	0.245	0.31
6	100	25	num	FALSE	vset_11	0	0.044	0.045	0.031	0.029	0.047	0.048	0.053
6	100	25	num	FALSE	vset_12	0	0.044	0.053	0.025	0.026	0.053	0.047	0.059
6	100	25	num	FALSE	vset_13	0	0.046	0.059	0.037	0.031	0.056	0.051	0.061
6	100	25	num	FALSE	vset_14	0	0.037	0.043	0.035	0.028	0.04	0.045	0.057
6	100	25	num	FALSE	vset_15	0	0.037	0.039	0.027	0.03	0.059	0.048	0.066
6	100	25	num	FALSE	vset_16	0	0.042	0.045	0.04	0.024	0.047	0.054	0.051
6	100	25	num	FALSE	vset_17	0	0.048	0.046	0.027	0.034	0.06	0.046	0.065
6	100	25	num	FALSE	vset_18	0	0.042	0.041	0.029	0.023	0.049	0.043	0.066
6	100	25	num	FALSE	vset_19	0	0.057	0.047	0.03	0.023	0.061	0.057	0.069
6	100	25	num	FALSE	vset_20	0	0.044	0.046	0.029	0.028	0.049	0.048	0.057
6	100	25	num	FALSE	vset_21	0	0.033	0.047	0.025	0.029	0.04	0.042	0.046
6	100	25	num	FALSE	vset_22	0	0.049	0.043	0.028	0.03	0.051	0.051	0.054
6	100	25	num	FALSE	vset_23	0	0.036	0.048	0.034	0.038	0.034	0.042	0.043
6	100	25	num	FALSE	vset_24	0	0.045	0.041	0.031	0.026	0.059	0.051	0.072
6	100	25	num	FALSE	vset_25	0	0.045	0.048	0.036	0.031	0.054	0.053	0.063
6	100	25	num	FALSE	vset_26	0	0.039	0.042	0.038	0.028	0.045	0.053	0.063
6	100	25	num	FALSE	vset_27	0	0.034	0.036	0.033	0.03	0.037	0.039	0.051
6	100	25	num	FALSE	vset_28	0	0.045	0.049	0.023	0.031	0.054	0.046	0.063
6	100	25	num	FALSE	vset_29	0	0.05	0.054	0.04	0.033	0.049	0.062	0.063
6	100	25	num	FALSE	vset_30	0	0.053	0.043	0.05	0.037	0.063	0.06	0.07
6	100	25	num	FALSE	vset_31	0	0.042	0.044	0.031	0.025	0.048	0.046	0.058
6	100	25	num	FALSE	vset_32	0	0.045	0.033	0.033	0.023	0.048	0.04	0.055
6	100	25	num	FALSE	vset_33	0	0.052	0.04	0.035	0.032	0.052	0.047	0.057
6	100	25	num	FALSE	vset_34	0	0.038	0.045	0.03	0.025	0.049	0.041	0.063
6	100	25	num	FALSE	vset_35	0	0.056	0.036	0.03	0.028	0.05	0.052	0.059
6	100	25	num	FALSE	vset_36	0	0.045	0.042	0.034	0.028	0.048	0.057	0.058
6	100	25	num	FALSE	vset_37	0	0.041	0.048	0.04	0.034	0.052	0.05	0.058
6	100	25	num	FALSE	vset_38	0	0.056	0.043	0.032	0.031	0.055	0.062	0.064
6	100	25	num	FALSE	vset_39	0	0.032	0.041	0.028	0.02	0.046	0.04	0.05
6	100	25	num	FALSE	vset_40	0	0.037	0.031	0.03	0.027	0.048	0.056	0.058
6	100	25	num	FALSE	vset_41	0	0.044	0.04	0.033	0.032	0.06	0.052	0.072
6	100	25	num	FALSE	vset_42	0	0.038	0.034	0.031	0.027	0.051	0.05	0.059
6	100	25	num	FALSE	vset_43	0	0.039	0.039	0.031	0.029	0.046	0.039	0.053
6	100	25	num	FALSE	vset_44	0	0.045	0.042	0.038	0.033	0.048	0.054	0.046
6	100	25	num	FALSE	vset_45	0	0.034	0.054	0.025	0.039	0.043	0.053	0.048
6	100	25	num	FALSE	vset_46	0	0.046	0.049	0.039	0.036	0.049	0.043	0.059
6	100	25	num	FALSE	vset_47	0	0.043	0.038	0.035	0.03	0.047	0.062	0.058
6	100	25	num	FALSE	vset_48	0	0.041	0.049	0.032	0.03	0.05	0.058	0.06
6	100	25	num	FALSE	vset_49	0	0.04	0.033	0.029	0.03	0.049	0.049	0.056
6	100	25	num	FALSE	vset_50	0	0.036	0.034	0.027	0.021	0.038	0.035	0.051
6	100	25	num	FALSE	vset_51	0	0.034	0.04	0.023	0.027	0.036	0.037	0.048
6	100	25	num	FALSE	vset_52	0	0.033	0.038	0.027	0.029	0.046	0.044	0.057
6	100	25	num	FALSE	vset_53	0	0.043	0.04	0.026	0.02	0.054	0.054	0.058
6	100	25	num	FALSE	vset_54	0	0.031	0.049	0.032	0.029	0.046	0.051	0.066
6	100	25	num	FALSE	vset_55	0	0.049	0.04	0.033	0.035	0.052	0.051	0.058
6	100	25	num	FALSE	vset_56	0	0.046	0.051	0.031	0.027	0.056	0.056	0.059
6	100	25	num	FALSE	vset_57	0	0.052	0.034	0.031	0.028	0.05	0.055	0.061
6	100	25	num	FALSE	vset_58	0	0.043	0.043	0.034	0.017	0.042	0.044	0.052
6	100	25	num	FALSE	vset_59	0	0.046	0.043	0.033	0.034	0.067	0.056	0.074
6	100	25	num	FALSE	vset_60	0	0.036	0.043	0.031	0.035	0.052	0.05	0.069
7	100	50	num	FALSE	power	0.0778125	0.5923	0.229	0.2942	0.2975	0.6632	0.6196	0.5483
7	100	50	num	FALSE	level	0	0.04614	0.04216	0.02124	0.02038	0.05072	0.05122	0.05258
7	100	50	num	FALSE	comp.time		0.065	40.159	14.703	0.359	0.166	39.736	134.203
7	100	50	num	FALSE	vset_1	0.14375	0.949	0.579	0.479	0.67	0.977	0.953	0.631
7	100	50	num	FALSE	vset_2	0.151562	0.967	0.648	0.566	0.749	0.988	0.971	0.62
7	100	50	num	FALSE	vset_3	0.0859375	0.734	0.203	0.377	0.317	0.819	0.755	0.715
7	100	50	num	FALSE	vset_4	0.0984375	0.807	0.306	0.298	0.458	0.882	0.84	0.727
7	100	50	num	FALSE	vset_5	0.075	0.63	0.182	0.177	0.268	0.73	0.656	0.658
7	100	50	num	FALSE	vset_6	0.015625	0.118	0.044	0.078	0.052	0.147	0.147	0.146
7	100	50	num	FALSE	vset_7	0.0390625	0.326	0.081	0.202	0.095	0.411	0.355	0.403
7	100	50	num	FALSE	vset_8	0.040625	0.323	0.051	0.09	0.076	0.416	0.354	0.406
7	100	50	num	FALSE	vset_9	0.0640625	0.55	0.107	0.371	0.153	0.63	0.588	0.587
7	100	50	num	FALSE	vset_10	0.0640625	0.519	0.089	0.304	0.137	0.632	0.577	0.59
7	100	50	num	FALSE	vset_11	0	0.059	0.046	0.017	0.026	0.059	0.067	0.058
7	100	50	num	FALSE	vset_12	0	0.049	0.048	0.019	0.026	0.05	0.053	0.049
7	100	50	num	FALSE	vset_13	0	0.053	0.054	0.028	0.022	0.052	0.061	0.053
7	100	50	num	FALSE	vset_14	0	0.048	0.023	0.023	0.025	0.065	0.06	0.065
7	100	50	num	FALSE	vset_15	0	0.037	0.044	0.026	0.025	0.05	0.041	0.051
7	100	50	num	FALSE	vset_16	0	0.063	0.044	0.022	0.028	0.07	0.062	0.07
7	100	50	num	FALSE	vset_17	0	0.047	0.046	0.02	0.017	0.051	0.049	0.051
7	100	50	num	FALSE	vset_18	0	0.042	0.048	0.024	0.018	0.049	0.043	0.05
7	100	50	num	FALSE	vset_19	0	0.05	0.041	0.013	0.012	0.045	0.054	0.054
7	100	50	num	FALSE	vset_20	0	0.043	0.043	0.021	0.02	0.047	0.048	0.053
7	100	50	num	FALSE	vset_21	0	0.05	0.038	0.024	0.022	0.06	0.051	0.058
7	100	50	num	FALSE	vset_22	0	0.045	0.044	0.024	0.016	0.041	0.047	0.046
7	100	50	num	FALSE	vset_23	0	0.043	0.042	0.025	0.017	0.052	0.051	0.052
7	100	50	num	FALSE	vset_24	0	0.029	0.042	0.02	0.016	0.032	0.033	0.032
7	100	50	num	FALSE	vset_25	0	0.052	0.043	0.026	0.022	0.058	0.062	0.059
7	100	50	num	FALSE	vset_26	0	0.043	0.043	0.016	0.014	0.044	0.046	0.048
7	100	50	num	FALSE	vset_27	0	0.048	0.039	0.02	0.019	0.069	0.056	0.07
7	100	50	num	FALSE	vset_28	0	0.047	0.04	0.021	0.019	0.056	0.06	0.052
7	100	50	num	FALSE	vset_29	0	0.046	0.052	0.021	0.019	0.045	0.051	0.053
7	100	50	num	FALSE	vset_30	0	0.051	0.033	0.026	0.011	0.049	0.057	0.052
7	100	50	num	FALSE	vset_31	0	0.057	0.052	0.025	0.026	0.059	0.063	0.064
7	100	50	num	FALSE	vset_32	0	0.047	0.029	0.02	0.012	0.056	0.051	0.056
7	100	50	num	FALSE	vset_33	0	0.047	0.047	0.021	0.017	0.05	0.043	0.055
7	100	50	num	FALSE	vset_34	0	0.046	0.05	0.018	0.022	0.052	0.054	0.052
7	100	50	num	FALSE	vset_35	0	0.046	0.049	0.02	0.021	0.059	0.054	0.059
7	100	50	num	FALSE	vset_36	0	0.048	0.052	0.022	0.022	0.056	0.054	0.058
7	100	50	num	FALSE	vset_37	0	0.039	0.031	0.015	0.012	0.043	0.041	0.046
7	100	50	num	FALSE	vset_38	0	0.041	0.041	0.026	0.013	0.039	0.051	0.041
7	100	50	num	FALSE	vset_39	0	0.045	0.042	0.013	0.021	0.05	0.047	0.052
7	100	50	num	FALSE	vset_40	0	0.056	0.046	0.025	0.031	0.051	0.058	0.052
7	100	50	num	FALSE	vset_41	0	0.047	0.037	0.028	0.02	0.055	0.055	0.059
7	100	50	num	FALSE	vset_42	0	0.035	0.043	0.018	0.019	0.04	0.043	0.04
7	100	50	num	FALSE	vset_43	0	0.047	0.029	0.035	0.016	0.045	0.036	0.047
7	100	50	num	FALSE	vset_44	0	0.052	0.037	0.021	0.015	0.046	0.051	0.047
7	100	50	num	FALSE	vset_45	0	0.04	0.04	0.019	0.022	0.05	0.045	0.05
7	100	50	num	FALSE	vset_46	0	0.041	0.037	0.017	0.021	0.05	0.047	0.046
7	100	50	num	FALSE	vset_47	0	0.05	0.036	0.023	0.021	0.062	0.061	0.063
7	100	50	num	FALSE	vset_48	0	0.047	0.043	0.017	0.025	0.052	0.054	0.052
7	100	50	num	FALSE	vset_49	0	0.052	0.047	0.025	0.021	0.043	0.049	0.048
7	100	50	num	FALSE	vset_50	0	0.056	0.034	0.029	0.033	0.06	0.068	0.067
7	100	50	num	FALSE	vset_51	0	0.041	0.035	0.02	0.026	0.053	0.057	0.055
7	100	50	num	FALSE	vset_52	0	0.045	0.045	0.022	0.024	0.056	0.06	0.055
7	100	50	num	FALSE	vset_53	0	0.041	0.038	0.02	0.027	0.042	0.046	0.043
7	100	50	num	FALSE	vset_54	0	0.044	0.035	0.016	0.027	0.039	0.045	0.044
7	100	50	num	FALSE	vset_55	0	0.04	0.044	0.013	0.02	0.04	0.042	0.045
7	100	50	num	FALSE	vset_56	0	0.051	0.046	0.018	0.012	0.05	0.05	0.051
7	100	50	num	FALSE	vset_57	0	0.044	0.048	0.028	0.021	0.05	0.047	0.054
7	100	50	num	FALSE	vset_58	0	0.044	0.048	0.014	0.016	0.049	0.04	0.049
7	100	50	num	FALSE	vset_59	0	0.038	0.057	0.02	0.024	0.046	0.049	0.055
7	100	50	num	FALSE	vset_60	0	0.035	0.037	0.018	0.018	0.049	0.048	0.048
8	100	100	num	FALSE	power	0.0778125	0.831	0.3336	0.51	0.3866	0.8667	0.8519	0.6526
8	100	100	num	FALSE	level	0	0.0454	0.04576	0.01002	0.01444	0.04962	0.0492	0.04838
8	100	100	num	FALSE	comp.time		0.212	39.65	16.845	0.494	0.527	49.625	149.046
8	100	100	num	FALSE	vset_1	0.14375	1	0.897	0.894	0.901	1	1	0.851
8	100	100	num	FALSE	vset_2	0.151562	1	0.935	0.938	0.945	1	1	0.89
8	100	100	num	FALSE	vset_3	0.0859375	0.976	0.356	0.678	0.478	0.995	0.986	0.59
8	100	100	num	FALSE	vset_4	0.0984375	0.993	0.534	0.567	0.621	0.999	0.996	0.604
8	100	100	num	FALSE	vset_5	0.075	0.951	0.286	0.325	0.399	0.977	0.966	0.622
8	100	100	num	FALSE	vset_6	0.015625	0.246	0.04	0.076	0.048	0.292	0.288	0.272
8	100	100	num	FALSE	vset_7	0.0390625	0.635	0.057	0.324	0.106	0.738	0.682	0.663
8	100	100	num	FALSE	vset_8	0.040625	0.683	0.048	0.12	0.077	0.766	0.736	0.658
8	100	100	num	FALSE	vset_9	0.0640625	0.921	0.08	0.627	0.148	0.954	0.93	0.694
8	100	100	num	FALSE	vset_10	0.0640625	0.905	0.103	0.551	0.143	0.946	0.935	0.682
8	100	100	num	FALSE	vset_11	0	0.045	0.038	0.011	0.014	0.056	0.048	0.054
8	100	100	num	FALSE	vset_12	0	0.044	0.059	0.01	0.016	0.042	0.037	0.039
8	100	100	num	FALSE	vset_13	0	0.039	0.045	0.011	0.018	0.04	0.039	0.039
8	100	100	num	FALSE	vset_14	0	0.038	0.055	0.009	0.013	0.041	0.048	0.04
8	100	100	num	FALSE	vset_15	0	0.047	0.045	0.007	0.019	0.06	0.053	0.057
8	100	100	num	FALSE	vset_16	0	0.046	0.051	0.014	0.015	0.05	0.06	0.05
8	100	100	num	FALSE	vset_17	0	0.048	0.055	0.01	0.019	0.053	0.06	0.051
8	100	100	num	FALSE	vset_18	0	0.042	0.046	0.009	0.018	0.039	0.04	0.037
8	100	100	num	FALSE	vset_19	0	0.042	0.046	0.006	0.009	0.051	0.045	0.049
8	100	100	num	FALSE	vset_20	0	0.044	0.048	0.005	0.012	0.047	0.044	0.047
8	100	100	num	FALSE	vset_21	0	0.048	0.05	0.009	0.014	0.051	0.046	0.052
8	100	100	num	FALSE	vset_22	0	0.059	0.046	0.013	0.014	0.06	0.055	0.058
8	100	100	num	FALSE	vset_23	0	0.032	0.04	0.007	0.019	0.035	0.036	0.036
8	100	100	num	FALSE	vset_24	0	0.054	0.041	0.013	0.014	0.058	0.048	0.052
8	100	100	num	FALSE	vset_25	0	0.047	0.047	0.007	0.013	0.054	0.059	0.053
8	100	100	num	FALSE	vset_26	0	0.05	0.047	0.013	0.012	0.051	0.053	0.05
8	100	100	num	FALSE	vset_27	0	0.045	0.042	0.01	0.026	0.052	0.049	0.051
8	100	100	num	FALSE	vset_28	0	0.052	0.036	0.008	0.012	0.05	0.049	0.049
8	100	100	num	FALSE	vset_29	0	0.035	0.047	0.013	0.014	0.049	0.044	0.047
8	100	100	num	FALSE	vset_30	0	0.054	0.035	0.009	0.015	0.059	0.053	0.058
8	100	100	num	FALSE	vset_31	0	0.048	0.039	0.012	0.017	0.054	0.057	0.054
8	100	100	num	FALSE	vset_32	0	0.044	0.037	0.012	0.015	0.051	0.048	0.051
8	100	100	num	FALSE	vset_33	0	0.03	0.044	0.012	0.009	0.044	0.038	0.042
8	100	100	num	FALSE	vset_34	0	0.046	0.044	0.007	0.011	0.045	0.046	0.045
8	100	100	num	FALSE	vset_35	0	0.055	0.047	0.006	0.018	0.046	0.05	0.042
8	100	100	num	FALSE	vset_36	0	0.043	0.054	0.007	0.016	0.054	0.056	0.051
8	100	100	num	FALSE	vset_37	0	0.046	0.056	0.012	0.018	0.05	0.051	0.046
8	100	100	num	FALSE	vset_38	0	0.038	0.049	0.007	0.013	0.051	0.056	0.049
8	100	100	num	FALSE	vset_39	0	0.045	0.041	0.009	0.017	0.055	0.054	0.053
8	100	100	num	FALSE	vset_40	0	0.058	0.047	0.015	0.017	0.061	0.058	0.06
8	100	100	num	FALSE	vset_41	0	0.045	0.041	0.01	0.013	0.05	0.053	0.049
8	100	100	num	FALSE	vset_42	0	0.041	0.064	0.011	0.011	0.048	0.045	0.046
8	100	100	num	FALSE	vset_43	0	0.049	0.043	0.006	0.015	0.043	0.043	0.041
8	100	100	num	FALSE	vset_44	0	0.039	0.051	0.008	0.013	0.044	0.042	0.047
8	100	100	num	FALSE	vset_45	0	0.048	0.052	0.01	0.018	0.049	0.05	0.051
8	100	100	num	FALSE	vset_46	0	0.045	0.043	0.011	0.015	0.046	0.045	0.046
8	100	100	num	FALSE	vset_47	0	0.061	0.043	0.013	0.014	0.048	0.06	0.048
8	100	100	num	FALSE	vset_48	0	0.052	0.051	0.013	0.011	0.055	0.059	0.055
8	100	100	num	FALSE	vset_49	0	0.046	0.04	0.007	0.01	0.054	0.049	0.052
8	100	100	num	FALSE	vset_50	0	0.028	0.044	0.007	0.009	0.042	0.037	0.042
8	100	100	num	FALSE	vset_51	0	0.045	0.044	0.011	0.01	0.045	0.052	0.041
8	100	100	num	FALSE	vset_52	0	0.05	0.044	0.014	0.02	0.045	0.05	0.045
8	100	100	num	FALSE	vset_53	0	0.043	0.044	0.01	0.018	0.052	0.055	0.048
8	100	100	num	FALSE	vset_54	0	0.059	0.037	0.018	0.014	0.059	0.056	0.057
8	100	100	num	FALSE	vset_55	0	0.037	0.047	0.006	0.014	0.052	0.054	0.052
8	100	100	num	FALSE	vset_56	0	0.049	0.057	0.009	0.011	0.053	0.054	0.054
8	100	100	num	FALSE	vset_57	0	0.04	0.042	0.005	0.016	0.045	0.043	0.044
8	100	100	num	FALSE	vset_58	0	0.045	0.04	0.01	0.009	0.044	0.047	0.044
8	100	100	num	FALSE	vset_59	0	0.04	0.041	0.015	0.009	0.045	0.042	0.043
8	100	100	num	FALSE	vset_60	0	0.044	0.043	0.014	0.015	0.053	0.044	0.052
9	100	10	srv	FALSE	power	1.04	0.429985	0.262557	0.283866	0.225571	0.668493	0.418113	0.290107
9	100	10	srv	FALSE	level	0	0.0456925	0.0197869	0.0220396	0.0157991	0.0508067	0.0456317	0.000913242
9	100	10	srv	FALSE	comp.time		81.204	18.668	20.484	0.339	0.259	2217.85	135.334
9	100	10	srv	FALSE	vset_1	2	0.707763	0.645358	0.589041	0.552511	0.803653	0.694064	0.458143
9	100	10	srv	FALSE	vset_2	1.91667	0.607306	0.38965	0.619482	0.38204	0.773212	0.595129	0.42618
9	100	10	srv	FALSE	vset_3	0.972222	0.526636	0.319635	0.25723	0.242009	0.726027	0.517504	0.287671
9	100	10	srv	FALSE	vset_4	1.45	0.631659	0.515982	0.48554	0.401826	0.783866	0.643836	0.415525
9	100	10	srv	FALSE	vset_5	0.972222	0.550989	0.30137	0.287671	0.26484	0.722983	0.543379	0.333333
9	100	10	srv	FALSE	vset_6	0.694444	0.362253	0.141553	0.144597	0.130898	0.652968	0.348554	0.231355
9	100	10	srv	FALSE	vset_7	1.025	0.362253	0.135464	0.225266	0.101979	0.745814	0.299848	0.30137
9	100	10	srv	FALSE	vset_8	0.625	0.30137	0.0974125	0.103501	0.0943683	0.651446	0.292237	0.210046
9	100	10	srv	FALSE	vset_9	0.05	0.0821918	0.0289193	0.0243531	0.0289193	0.127854	0.0852359	0.00913242
9	100	10	srv	FALSE	vset_10	0.694444	0.167428	0.0502283	0.101979	0.0563166	0.697108	0.161339	0.228311
9	100	10	srv	FALSE	vset_11	0	0.0487062	0.021309	0.0121766	0.0121766	0.0410959	0.0456621	0
9	100	10	srv	FALSE	vset_12	0	0.042618	0.0167428	0.0136986	0.0121766	0.0517504	0.0365297	0
9	100	10	srv	FALSE	vset_13	0	0.04414	0.0228311	0.0197869	0.0167428	0.0593607	0.0487062	0.00152207
9	100	10	srv	FALSE	vset_14	0	0.0471842	0.0243531	0.0289193	0.021309	0.0547945	0.0517504	0.00304414
9	100	10	srv	FALSE	vset_15	0	0.0410959	0.0106545	0.0197869	0.0136986	0.0547945	0.0350076	0
9	100	10	srv	FALSE	vset_16	0	0.0395738	0.0258752	0.0182648	0.0197869	0.0456621	0.0395738	0.00152207
9	100	10	srv	FALSE	vset_17	0	0.0487062	0.0228311	0.0167428	0.0243531	0.0380518	0.042618	0
9	100	10	srv	FALSE	vset_18	0	0.0578387	0.0258752	0.0334855	0.0228311	0.065449	0.0639269	0
9	100	10	srv	FALSE	vset_19	0	0.0319635	0.0228311	0.0197869	0.0167428	0.0487062	0.0502283	0
9	100	10	srv	FALSE	vset_20	0	0.04414	0.021309	0.0167428	0.0258752	0.0608828	0.0502283	0
9	100	10	srv	FALSE	vset_21	0	0.0304414	0.021309	0.0167428	0.0167428	0.0273973	0.042618	0
9	100	10	srv	FALSE	vset_22	0	0.0471842	0.0167428	0.0136986	0.0167428	0.0547945	0.0471842	0
9	100	10	srv	FALSE	vset_23	0	0.0517504	0.0228311	0.0182648	0.021309	0.0730594	0.0456621	0.00304414
9	100	10	srv	FALSE	vset_24	0	0.042618	0.0258752	0.0258752	0.0106545	0.0410959	0.0365297	0
9	100	10	srv	FALSE	vset_25	0	0.0471842	0.0152207	0.0319635	0.021309	0.065449	0.0547945	0.00152207
9	100	10	srv	FALSE	vset_26	0	0.0350076	0.0152207	0.00761035	0.0121766	0.0471842	0.04414	0
9	100	10	srv	FALSE	vset_27	0	0.0319635	0.0152207	0.0197869	0.00761035	0.04414	0.0319635	0
9	100	10	srv	FALSE	vset_28	0	0.0410959	0.0243531	0.0304414	0.021309	0.065449	0.04414	0
9	100	10	srv	FALSE	vset_29	0	0.0456621	0.0228311	0.0152207	0.0121766	0.0471842	0.0471842	0
9	100	10	srv	FALSE	vset_30	0	0.0471842	0.0136986	0.0258752	0.0152207	0.042618	0.0395738	0
9	100	10	srv	FALSE	vset_31	0	0.0456621	0.00761035	0.0304414	0.0136986	0.0547945	0.0471842	0
9	100	10	srv	FALSE	vset_32	0	0.0502283	0.0152207	0.0243531	0.0121766	0.0563166	0.0517504	0
9	100	10	srv	FALSE	vset_33	0	0.0578387	0.0197869	0.0152207	0.021309	0.04414	0.04414	0.00304414
9	100	10	srv	FALSE	vset_34	0	0.065449	0.0273973	0.0182648	0.0228311	0.0578387	0.0563166	0.00304414
9	100	10	srv	FALSE	vset_35	0	0.0487062	0.0197869	0.0243531	0.0136986	0.0502283	0.0487062	0
9	100	10	srv	FALSE	vset_36	0	0.0532725	0.0182648	0.0197869	0.00304414	0.0365297	0.0380518	0
9	100	10	srv	FALSE	vset_37	0	0.04414	0.0167428	0.021309	0.0106545	0.0547945	0.0410959	0.00152207
9	100	10	srv	FALSE	vset_38	0	0.0456621	0.0228311	0.0243531	0.0197869	0.0578387	0.0471842	0.00304414
9	100	10	srv	FALSE	vset_39	0	0.0289193	0.0258752	0.0167428	0.00608828	0.0304414	0.0273973	0
9	100	10	srv	FALSE	vset_40	0	0.0517504	0.0152207	0.0273973	0.0152207	0.0578387	0.0532725	0
9	100	10	srv	FALSE	vset_41	0	0.0471842	0.0167428	0.0365297	0.0228311	0.0532725	0.0532725	0
9	100	10	srv	FALSE	vset_42	0	0.0532725	0.0228311	0.0228311	0.0228311	0.0517504	0.0456621	0.00152207
9	100	10	srv	FALSE	vset_43	0	0.0517504	0.0258752	0.0197869	0.0167428	0.0532725	0.0502283	0.00304414
9	100	10	srv	FALSE	vset_44	0	0.0395738	0.021309	0.0243531	0.0121766	0.0547945	0.0487062	0.00152207
9	100	10	srv	FALSE	vset_45	0	0.04414	0.0197869	0.0152207	0.0106545	0.0395738	0.0410959	0
9	100	10	srv	FALSE	vset_46	0	0.0547945	0.0228311	0.0121766	0.0167428	0.0456621	0.0395738	0
9	100	10	srv	FALSE	vset_47	0	0.04414	0.021309	0.0289193	0.0182648	0.0487062	0.0456621	0
9	100	10	srv	FALSE	vset_48	0	0.0608828	0.021309	0.0319635	0.021309	0.0624049	0.0684932	0.00152207
9	100	10	srv	FALSE	vset_49	0	0.0517504	0.0304414	0.0152207	0.0136986	0.0563166	0.0517504	0
9	100	10	srv	FALSE	vset_50	0	0.0547945	0.0273973	0.0243531	0.0152207	0.0608828	0.0563166	0.00152207
9	100	10	srv	FALSE	vset_51	0	0.0395738	0.0152207	0.0152207	0.0228311	0.0517504	0.042618	0.00304414
9	100	10	srv	FALSE	vset_52	0	0.0487062	0.0136986	0.0243531	0.0182648	0.0532725	0.0578387	0.00304414
9	100	10	srv	FALSE	vset_53	0	0.0365297	0.0136986	0.0289193	0.0106545	0.0547945	0.0380518	0.00152207
9	100	10	srv	FALSE	vset_54	0	0.0395738	0.0228311	0.021309	0.0136986	0.0624049	0.0410959	0
9	100	10	srv	FALSE	vset_55	0	0.0487062	0.00913242	0.0228311	0.0136986	0.042618	0.0365297	0
9	100	10	srv	FALSE	vset_56	0	0.0471842	0.0182648	0.0273973	0.0167428	0.04414	0.0471842	0.00304414
9	100	10	srv	FALSE	vset_57	0	0.042618	0.0121766	0.0289193	0.0152207	0.0502283	0.0365297	0
9	100	10	srv	FALSE	vset_58	0	0.0350076	0.0167428	0.0258752	0.00761035	0.042618	0.0456621	0.00152207
9	100	10	srv	FALSE	vset_59	0	0.0350076	0.0182648	0.0121766	0.00456621	0.0319635	0.0334855	0
9	100	10	srv	FALSE	vset_60	0	0.0517504	0.0228311	0.0365297	0.0167428	0.0502283	0.0487062	0.00304414
10	100	25	srv	FALSE	power	1.04	0.848998	0.464429	0.542986	0.334269	0.917435	0.886974	0.825852
10	100	25	srv	FALSE	level	0	0.0464329	0.0109218	0.00697395	0.00833667	0.0475952	0.0511824	0.0260521
10	100	25	srv	FALSE	comp.time		85.136	18.185	26.405	0.306	0.243	2277.68	178.658
10	100	25	srv	FALSE	vset_1	2	0.99499	0.98998	0.970942	0.860721	0.993988	0.995992	0.851703
10	100	25	srv	FALSE	vset_2	1.91667	0.983968	0.787575	0.972946	0.650301	0.993988	0.995992	0.859719
10	100	25	srv	FALSE	vset_3	0.972222	0.978958	0.684369	0.679359	0.412826	0.990982	0.990982	0.908818
10	100	25	srv	FALSE	vset_4	1.45	0.988978	0.951904	0.930862	0.592184	0.993988	0.992986	0.856713
10	100	25	srv	FALSE	vset_5	0.972222	0.96994	0.665331	0.694389	0.40481	0.985972	0.983968	0.900802
10	100	25	srv	FALSE	vset_6	0.694444	0.897796	0.185371	0.184369	0.128257	0.976954	0.958918	0.91984
10	100	25	srv	FALSE	vset_7	1.025	0.938878	0.208417	0.636273	0.11022	0.990982	0.975952	0.876754
10	100	25	srv	FALSE	vset_8	0.625	0.864729	0.132265	0.170341	0.10521	0.97996	0.948898	0.923848
10	100	25	srv	FALSE	vset_9	0.05	0.226453	0.011022	0.0150301	0.0320641	0.296593	0.283567	0.241483
10	100	25	srv	FALSE	vset_10	0.694444	0.645291	0.0280561	0.175351	0.0460922	0.970942	0.742485	0.918838
10	100	25	srv	FALSE	vset_11	0	0.0480962	0.01002	0.00501002	0.00501002	0.0430862	0.0480962	0.0270541
10	100	25	srv	FALSE	vset_12	0	0.0360721	0.00801603	0.00601202	0.00901804	0.0430862	0.0460922	0.0220441
10	100	25	srv	FALSE	vset_13	0	0.0450902	0.012024	0.00701403	0.01002	0.0400802	0.0470942	0.0230461
10	100	25	srv	FALSE	vset_14	0	0.0460922	0.011022	0.0170341	0.01002	0.0390782	0.0450902	0.0170341
10	100	25	srv	FALSE	vset_15	0	0.0521042	0.011022	0.00701403	0.00901804	0.0410822	0.0511022	0.0310621
10	100	25	srv	FALSE	vset_16	0	0.0601202	0.011022	0.00701403	0.00901804	0.0521042	0.0611222	0.0240481
10	100	25	srv	FALSE	vset_17	0	0.0410822	0.012024	0.00400802	0.00701403	0.0410822	0.0400802	0.0260521
10	100	25	srv	FALSE	vset_18	0	0.0511022	0.00601202	0.00300601	0.00701403	0.0450902	0.0410822	0.0280561
10	100	25	srv	FALSE	vset_19	0	0.0541082	0.01002	0.00701403	0.00801603	0.0551102	0.0651303	0.0360721
10	100	25	srv	FALSE	vset_20	0	0.0340681	0.00501002	0.00701403	0.00501002	0.0450902	0.0420842	0.0220441
10	100	25	srv	FALSE	vset_21	0	0.0480962	0.0130261	0.00501002	0.00601202	0.0480962	0.0571142	0.0250501
10	100	25	srv	FALSE	vset_22	0	0.0410822	0.011022	0.00200401	0.0130261	0.0380762	0.0460922	0.0220441
10	100	25	srv	FALSE	vset_23	0	0.0490982	0.00801603	0.00901804	0.00701403	0.0531062	0.0541082	0.0320641
10	100	25	srv	FALSE	vset_24	0	0.0531062	0.012024	0.00901804	0.00801603	0.0551102	0.0581162	0.0290581
10	100	25	srv	FALSE	vset_25	0	0.0460922	0.01002	0.011022	0.00901804	0.0490982	0.0591182	0.0270541
10	100	25	srv	FALSE	vset_26	0	0.0561122	0.00801603	0.00901804	0.012024	0.0490982	0.0541082	0.0270541
10	100	25	srv	FALSE	vset_27	0	0.0541082	0.012024	0.00701403	0.00501002	0.0400802	0.0450902	0.0180361
10	100	25	srv	FALSE	vset_28	0	0.0480962	0.011022	0.01002	0.011022	0.0511022	0.0551102	0.0310621
10	100	25	srv	FALSE	vset_29	0	0.0420842	0.011022	0.00300601	0.00801603	0.0420842	0.0430862	0.0280561
10	100	25	srv	FALSE	vset_30	0	0.0551102	0.011022	0.00701403	0.00701403	0.0501002	0.0661323	0.0340681
10	100	25	srv	FALSE	vset_31	0	0.0460922	0.0130261	0.00501002	0.01002	0.0581162	0.0591182	0.0290581
10	100	25	srv	FALSE	vset_32	0	0.0390782	0.0150301	0.00901804	0.01002	0.0480962	0.0450902	0.0300601
10	100	25	srv	FALSE	vset_33	0	0.0360721	0.011022	0.00300601	0.00501002	0.0300601	0.0360721	0.0150301
10	100	25	srv	FALSE	vset_34	0	0.0420842	0.00601202	0.01002	0.00901804	0.0420842	0.0420842	0.0250501
10	100	25	srv	FALSE	vset_35	0	0.0470942	0.011022	0.00601202	0.00701403	0.0480962	0.0531062	0.0210421
10	100	25	srv	FALSE	vset_36	0	0.0450902	0.011022	0.00801603	0.01002	0.0551102	0.0601202	0.0330661
10	100	25	srv	FALSE	vset_37	0	0.0450902	0.0190381	0.00701403	0.00901804	0.0490982	0.0521042	0.0270541
10	100	25	srv	FALSE	vset_38	0	0.0410822	0.01002	0.00601202	0.00701403	0.0531062	0.0561122	0.0330661
10	100	25	srv	FALSE	vset_39	0	0.0430862	0.00801603	0.00901804	0.00801603	0.0420842	0.0460922	0.0230461
10	100	25	srv	FALSE	vset_40	0	0.0480962	0.00901804	0.00601202	0.011022	0.0581162	0.0490982	0.0280561
10	100	25	srv	FALSE	vset_41	0	0.0480962	0.0130261	0.00801603	0.01002	0.0480962	0.0460922	0.0310621
10	100	25	srv	FALSE	vset_42	0	0.0480962	0.011022	0.01002	0.01002	0.0611222	0.0601202	0.0370741
10	100	25	srv	FALSE	vset_43	0	0.0551102	0.0130261	0.01002	0.00901804	0.0450902	0.0571142	0.0300601
10	100	25	srv	FALSE	vset_44	0	0.0470942	0.01002	0.00901804	0.00901804	0.0501002	0.0521042	0.0230461
10	100	25	srv	FALSE	vset_45	0	0.0420842	0.0140281	0.00601202	0.00501002	0.0430862	0.0490982	0.0230461
10	100	25	srv	FALSE	vset_46	0	0.0420842	0.0130261	0.00601202	0.01002	0.0490982	0.0450902	0.0260521
10	100	25	srv	FALSE	vset_47	0	0.0450902	0.00801603	0.00501002	0.0130261	0.0531062	0.0501002	0.0220441
10	100	25	srv	FALSE	vset_48	0	0.0420842	0.0150301	0.00901804	0.00901804	0.0350701	0.0480962	0.0210421
10	100	25	srv	FALSE	vset_49	0	0.0390782	0.0180361	0.00801603	0.00701403	0.0571142	0.0501002	0.0300601
10	100	25	srv	FALSE	vset_50	0	0.0490982	0.00901804	0.00400802	0.00801603	0.0450902	0.0581162	0.0250501
10	100	25	srv	FALSE	vset_51	0	0.0470942	0.0170341	0.00501002	0.011022	0.0420842	0.0480962	0.0220441
10	100	25	srv	FALSE	vset_52	0	0.0561122	0.0140281	0.00501002	0.00701403	0.0470942	0.0480962	0.0220441
10	100	25	srv	FALSE	vset_53	0	0.0440882	0.00901804	0.00801603	0.00501002	0.0360721	0.0430862	0.0240481
10	100	25	srv	FALSE	vset_54	0	0.0380762	0.01002	0.00501002	0.00901804	0.0601202	0.0581162	0.0200401
10	100	25	srv	FALSE	vset_55	0	0.0460922	0.0130261	0.00601202	0.00501002	0.0611222	0.0511022	0.0300601
10	100	25	srv	FALSE	vset_56	0	0.0470942	0.00601202	0.00400802	0.00501002	0.0460922	0.0480962	0.0200401
10	100	25	srv	FALSE	vset_57	0	0.0480962	0.00701403	0.00601202	0.00501002	0.0390782	0.0480962	0.0190381
10	100	25	srv	FALSE	vset_58	0	0.0501002	0.011022	0.00601202	0.00701403	0.0470942	0.0581162	0.0290581
10	100	25	srv	FALSE	vset_59	0	0.0521042	0.00901804	0.00801603	0.012024	0.0601202	0.0591182	0.0300601
10	100	25	srv	FALSE	vset_60	0	0.0410822	0.00901804	0.00901804	0.00901804	0.0490982	0.0571142	0.0230461
11	100	50	srv	FALSE	power	1.04	0.9462	0.5179	0.6501	0.3745	0.9587	0.958	0.7133
11	100	50	srv	FALSE	level	0	0.04302	0.00946	0.00078	0.00668	0.04084	0.04786	0.03674
11	100	50	srv	FALSE	comp.time		83.945	17.631	45.451	0.341	0.273	2411.42	191.961
11	100	50	srv	FALSE	vset_1	2	1	1	1	0.938	1	1	0.839
11	100	50	srv	FALSE	vset_2	1.91667	1	0.937	1	0.751	1	1	0.8
11	100	50	srv	FALSE	vset_3	0.972222	1	0.832	0.957	0.501	1	1	0.721
11	100	50	srv	FALSE	vset_4	1.45	1	1	0.999	0.636	1	1	0.827
11	100	50	srv	FALSE	vset_5	0.972222	1	0.849	0.971	0.47	1	1	0.719
11	100	50	srv	FALSE	vset_6	0.694444	0.998	0.174	0.182	0.127	1	1	0.63
11	100	50	srv	FALSE	vset_7	1.025	1	0.24	0.919	0.117	1	1	0.746
11	100	50	srv	FALSE	vset_8	0.625	0.999	0.127	0.195	0.106	1	0.999	0.62
11	100	50	srv	FALSE	vset_9	0.05	0.478	0.01	0.008	0.055	0.587	0.585	0.594
11	100	50	srv	FALSE	vset_10	0.694444	0.987	0.01	0.27	0.044	1	0.996	0.637
11	100	50	srv	FALSE	vset_11	0	0.038	0.011	0.002	0.002	0.035	0.045	0.031
11	100	50	srv	FALSE	vset_12	0	0.043	0.01	0.002	0.008	0.042	0.048	0.037
11	100	50	srv	FALSE	vset_13	0	0.051	0.005	0.001	0.009	0.035	0.048	0.038
11	100	50	srv	FALSE	vset_14	0	0.043	0.017	0.001	0.006	0.038	0.046	0.032
11	100	50	srv	FALSE	vset_15	0	0.044	0.01	0	0.008	0.047	0.059	0.04
11	100	50	srv	FALSE	vset_16	0	0.037	0.009	0	0.003	0.033	0.04	0.032
11	100	50	srv	FALSE	vset_17	0	0.044	0.007	0.001	0.008	0.048	0.054	0.045
11	100	50	srv	FALSE	vset_18	0	0.038	0.01	0.002	0.011	0.039	0.047	0.041
11	100	50	srv	FALSE	vset_19	0	0.037	0.012	0	0.004	0.039	0.048	0.033
11	100	50	srv	FALSE	vset_20	0	0.053	0.009	0	0.006	0.041	0.045	0.036
11	100	50	srv	FALSE	vset_21	0	0.041	0.008	0.001	0.004	0.051	0.056	0.045
11	100	50	srv	FALSE	vset_22	0	0.042	0.009	0.001	0.008	0.04	0.05	0.038
11	100	50	srv	FALSE	vset_23	0	0.039	0.012	0	0.006	0.048	0.057	0.043
11	100	50	srv	FALSE	vset_24	0	0.047	0.01	0.001	0.003	0.037	0.04	0.035
11	100	50	srv	FALSE	vset_25	0	0.046	0.009	0.002	0.005	0.039	0.046	0.041
11	100	50	srv	FALSE	vset_26	0	0.037	0.01	0.001	0.007	0.045	0.049	0.038
11	100	50	srv	FALSE	vset_27	0	0.031	0.003	0.002	0.008	0.035	0.04	0.031
11	100	50	srv	FALSE	vset_28	0	0.043	0.008	0	0.002	0.041	0.048	0.03
11	100	50	srv	FALSE	vset_29	0	0.043	0.01	0	0.007	0.044	0.048	0.04
11	100	50	srv	FALSE	vset_30	0	0.052	0.006	0.001	0.008	0.056	0.064	0.043
11	100	50	srv	FALSE	vset_31	0	0.055	0.01	0	0.005	0.043	0.044	0.033
11	100	50	srv	FALSE	vset_32	0	0.042	0.005	0	0.005	0.046	0.054	0.04
11	100	50	srv	FALSE	vset_33	0	0.036	0.009	0.002	0.005	0.036	0.044	0.03
11	100	50	srv	FALSE	vset_34	0	0.038	0.008	0	0.005	0.034	0.04	0.031
11	100	50	srv	FALSE	vset_35	0	0.035	0.006	0	0.004	0.044	0.047	0.037
11	100	50	srv	FALSE	vset_36	0	0.034	0.013	0.002	0.006	0.037	0.05	0.041
11	100	50	srv	FALSE	vset_37	0	0.044	0.008	0.001	0.009	0.039	0.041	0.034
11	100	50	srv	FALSE	vset_38	0	0.034	0.008	0	0.007	0.027	0.041	0.028
11	100	50	srv	FALSE	vset_39	0	0.039	0.016	0	0.005	0.039	0.052	0.032
11	100	50	srv	FALSE	vset_40	0	0.042	0.005	0	0.013	0.047	0.055	0.045
11	100	50	srv	FALSE	vset_41	0	0.05	0.007	0.001	0.008	0.041	0.05	0.039
11	100	50	srv	FALSE	vset_42	0	0.049	0.009	0.001	0.006	0.048	0.058	0.048
11	100	50	srv	FALSE	vset_43	0	0.05	0.009	0.001	0.006	0.041	0.049	0.038
11	100	50	srv	FALSE	vset_44	0	0.038	0.009	0	0.003	0.038	0.04	0.031
11	100	50	srv	FALSE	vset_45	0	0.036	0.008	0.001	0.002	0.023	0.025	0.02
11	100	50	srv	FALSE	vset_46	0	0.035	0.007	0	0.006	0.034	0.039	0.03
11	100	50	srv	FALSE	vset_47	0	0.04	0.01	0.001	0.006	0.051	0.054	0.046
11	100	50	srv	FALSE	vset_48	0	0.043	0.006	0.001	0.009	0.041	0.048	0.039
11	100	50	srv	FALSE	vset_49	0	0.048	0.016	0.002	0.009	0.04	0.057	0.035
11	100	50	srv	FALSE	vset_50	0	0.045	0.007	0	0.012	0.037	0.047	0.035
11	100	50	srv	FALSE	vset_51	0	0.04	0.011	0	0.005	0.036	0.037	0.028
11	100	50	srv	FALSE	vset_52	0	0.046	0.01	0.001	0.012	0.043	0.04	0.036
11	100	50	srv	FALSE	vset_53	0	0.035	0.016	0.002	0.005	0.043	0.044	0.033
11	100	50	srv	FALSE	vset_54	0	0.048	0.007	0.002	0.008	0.041	0.055	0.036
11	100	50	srv	FALSE	vset_55	0	0.045	0.01	0.002	0.006	0.043	0.042	0.033
11	100	50	srv	FALSE	vset_56	0	0.063	0.009	0.001	0.007	0.048	0.052	0.046
11	100	50	srv	FALSE	vset_57	0	0.046	0.017	0	0.008	0.041	0.05	0.044
11	100	50	srv	FALSE	vset_58	0	0.05	0.012	0	0.009	0.047	0.055	0.045
11	100	50	srv	FALSE	vset_59	0	0.052	0.011	0	0.01	0.047	0.059	0.043
11	100	50	srv	FALSE	vset_60	0	0.044	0.009	0	0.01	0.034	0.046	0.032
12	100	100	srv	FALSE	power	1.04	0.988	0.5423	0.6796	0.3915	0.9936	0.9952	0.9666
12	100	100	srv	FALSE	level	0	0.04622	0.00824	4e-05	0.00584	0.03922	0.0497	0.04248
12	100	100	srv	FALSE	comp.time		83.234	17.554	82.166	0.379	0.44	2577.6	207.415
12	100	100	srv	FALSE	vset_1	2	1	1	1	0.975	1	1	1
12	100	100	srv	FALSE	vset_2	1.91667	1	0.983	1	0.818	1	1	1
12	100	100	srv	FALSE	vset_3	0.972222	1	0.929	0.999	0.521	1	1	1
12	100	100	srv	FALSE	vset_4	1.45	1	1	1	0.654	1	1	1
12	100	100	srv	FALSE	vset_5	0.972222	1	0.934	1	0.526	1	1	1
12	100	100	srv	FALSE	vset_6	0.694444	1	0.176	0.235	0.12	1	1	1
12	100	100	srv	FALSE	vset_7	1.025	1	0.285	0.997	0.101	1	1	1
12	100	100	srv	FALSE	vset_8	0.625	1	0.104	0.206	0.105	1	1	1
12	100	100	srv	FALSE	vset_9	0.05	0.88	0.002	0.003	0.062	0.936	0.952	0.666
12	100	100	srv	FALSE	vset_10	0.694444	1	0.01	0.356	0.033	1	1	1
12	100	100	srv	FALSE	vset_11	0	0.042	0.011	0	0.003	0.03	0.04	0.031
12	100	100	srv	FALSE	vset_12	0	0.049	0.007	0	0.009	0.04	0.043	0.042
12	100	100	srv	FALSE	vset_13	0	0.053	0.009	0	0.004	0.041	0.054	0.045
12	100	100	srv	FALSE	vset_14	0	0.052	0.011	0	0.004	0.043	0.052	0.046
12	100	100	srv	FALSE	vset_15	0	0.039	0.007	0	0.004	0.037	0.047	0.041
12	100	100	srv	FALSE	vset_16	0	0.038	0.01	0	0.007	0.047	0.055	0.05
12	100	100	srv	FALSE	vset_17	0	0.042	0.007	0	0.005	0.041	0.052	0.044
12	100	100	srv	FALSE	vset_18	0	0.046	0.007	0	0.009	0.04	0.057	0.049
12	100	100	srv	FALSE	vset_19	0	0.052	0.01	0	0.006	0.04	0.052	0.044
12	100	100	srv	FALSE	vset_20	0	0.034	0.006	0	0.004	0.035	0.046	0.032
12	100	100	srv	FALSE	vset_21	0	0.044	0.003	0	0.004	0.031	0.038	0.036
12	100	100	srv	FALSE	vset_22	0	0.041	0.009	0	0.008	0.038	0.051	0.041
12	100	100	srv	FALSE	vset_23	0	0.034	0.006	0	0.01	0.036	0.052	0.04
12	100	100	srv	FALSE	vset_24	0	0.048	0.007	0	0.005	0.038	0.042	0.041
12	100	100	srv	FALSE	vset_25	0	0.052	0.009	0	0.003	0.039	0.055	0.047
12	100	100	srv	FALSE	vset_26	0	0.046	0.006	0	0.004	0.032	0.042	0.036
12	100	100	srv	FALSE	vset_27	0	0.033	0.007	0	0.002	0.042	0.046	0.036
12	100	100	srv	FALSE	vset_28	0	0.045	0.004	0	0.011	0.051	0.066	0.051
12	100	100	srv	FALSE	vset_29	0	0.056	0.014	0	0.008	0.046	0.057	0.05
12	100	100	srv	FALSE	vset_30	0	0.06	0.005	0	0.009	0.047	0.062	0.053
12	100	100	srv	FALSE	vset_31	0	0.048	0.011	0	0.005	0.04	0.053	0.048
12	100	100	srv	FALSE	vset_32	0	0.04	0.007	0	0.007	0.041	0.052	0.044
12	100	100	srv	FALSE	vset_33	0	0.055	0.009	0	0.002	0.041	0.054	0.045
12	100	100	srv	FALSE	vset_34	0	0.049	0.012	0	0.009	0.042	0.059	0.038
12	100	100	srv	FALSE	vset_35	0	0.049	0.008	0	0.005	0.036	0.043	0.037
12	100	100	srv	FALSE	vset_36	0	0.042	0.009	0	0.004	0.028	0.034	0.032
12	100	100	srv	FALSE	vset_37	0	0.057	0.014	0.001	0.009	0.048	0.062	0.05
12	100	100	srv	FALSE	vset_38	0	0.041	0.009	0	0.006	0.043	0.047	0.043
12	100	100	srv	FALSE	vset_39	0	0.039	0.006	0	0.004	0.034	0.042	0.039
12	100	100	srv	FALSE	vset_40	0	0.038	0.008	0	0.01	0.031	0.04	0.035
12	100	100	srv	FALSE	vset_41	0	0.045	0.007	0	0.008	0.036	0.045	0.034
12	100	100	srv	FALSE	vset_42	0	0.036	0.012	0	0.004	0.021	0.037	0.027
12	100	100	srv	FALSE	vset_43	0	0.035	0.007	0	0.003	0.036	0.042	0.037
12	100	100	srv	FALSE	vset_44	0	0.063	0.007	0	0.006	0.052	0.06	0.055
12	100	100	srv	FALSE	vset_45	0	0.043	0.008	0	0.007	0.041	0.053	0.046
12	100	100	srv	FALSE	vset_46	0	0.042	0.011	0	0.009	0.04	0.046	0.038
12	100	100	srv	FALSE	vset_47	0	0.055	0.006	0	0.004	0.035	0.049	0.037
12	100	100	srv	FALSE	vset_48	0	0.047	0.007	0	0.003	0.043	0.049	0.045
12	100	100	srv	FALSE	vset_49	0	0.046	0.01	0.001	0.007	0.037	0.053	0.049
12	100	100	srv	FALSE	vset_50	0	0.049	0.008	0	0.003	0.045	0.054	0.053
12	100	100	srv	FALSE	vset_51	0	0.046	0.01	0	0.009	0.044	0.054	0.048
12	100	100	srv	FALSE	vset_52	0	0.041	0.007	0	0.003	0.035	0.044	0.035
12	100	100	srv	FALSE	vset_53	0	0.057	0.005	0	0.005	0.045	0.057	0.051
12	100	100	srv	FALSE	vset_54	0	0.055	0.012	0	0.01	0.045	0.059	0.047
12	100	100	srv	FALSE	vset_55	0	0.048	0.012	0	0.003	0.037	0.05	0.049
12	100	100	srv	FALSE	vset_56	0	0.05	0.009	0	0.004	0.042	0.05	0.044
12	100	100	srv	FALSE	vset_57	0	0.046	0.007	0	0.005	0.037	0.049	0.045
12	100	100	srv	FALSE	vset_58	0	0.042	0.006	0	0.005	0.042	0.047	0.038
12	100	100	srv	FALSE	vset_59	0	0.048	0.01	0	0.007	0.03	0.036	0.033
12	100	100	srv	FALSE	vset_60	0	0.053	0.003	0	0.007	0.04	0.056	0.047
13	1000	10	cat	FALSE	power	0.0392188	0.51845	0.31195	0.2639	0.2341	0.57045	0.46095	0.01515
13	1000	10	cat	FALSE	level	0	0.0461875	0.0406625	0.03015	0.0435	0.0490125	0.048425	0
13	1000	10	cat	FALSE	comp.time		0.369	113.56	31.575	9.113	0.364	268.061	587.525
13	1000	10	cat	FALSE	vset_1	0	0.053	0.037	0.025	0.055	0.045	0.04	0
13	1000	10	cat	FALSE	vset_2	0	0.043	0.042	0.019	0.037	0.049	0.04	0
13	1000	10	cat	FALSE	vset_3	0	0.07	0.051	0.027	0.049	0.063	0.055	0
13	1000	10	cat	FALSE	vset_4	0	0.039	0.034	0.025	0.034	0.042	0.046	0
13	1000	10	cat	FALSE	vset_5	0	0.044	0.041	0.024	0.041	0.049	0.054	0
13	1000	10	cat	FALSE	vset_6	0	0.063	0.034	0.028	0.044	0.052	0.055	0
13	1000	10	cat	FALSE	vset_7	0	0.054	0.035	0.024	0.034	0.051	0.044	0
13	1000	10	cat	FALSE	vset_8	0	0.053	0.026	0.025	0.042	0.042	0.051	0
13	1000	10	cat	FALSE	vset_9	0	0.05	0.038	0.023	0.041	0.054	0.056	0
13	1000	10	cat	FALSE	vset_10	0	0.036	0.04	0.018	0.039	0.037	0.038	0
13	1000	10	cat	FALSE	vset_11	0	0.046	0.041	0.02	0.043	0.044	0.054	0
13	1000	10	cat	FALSE	vset_12	0	0.038	0.026	0.021	0.04	0.038	0.045	0
13	1000	10	cat	FALSE	vset_13	0	0.036	0.04	0.028	0.034	0.045	0.048	0
13	1000	10	cat	FALSE	vset_14	0	0.041	0.045	0.014	0.046	0.046	0.051	0
13	1000	10	cat	FALSE	vset_15	0	0.059	0.027	0.029	0.044	0.056	0.055	0
13	1000	10	cat	FALSE	vset_16	0	0.065	0.035	0.027	0.042	0.06	0.06	0
13	1000	10	cat	FALSE	vset_17	0	0.048	0.039	0.022	0.041	0.043	0.049	0
13	1000	10	cat	FALSE	vset_18	0	0.044	0.026	0.02	0.039	0.038	0.04	0
13	1000	10	cat	FALSE	vset_19	0	0.059	0.044	0.032	0.034	0.059	0.064	0
13	1000	10	cat	FALSE	vset_20	0	0.057	0.041	0.027	0.042	0.063	0.047	0
13	1000	10	cat	FALSE	vset_21	0.0171875	0.553	0.284	0.155	0.186	0.648	0.464	0
13	1000	10	cat	FALSE	vset_22	0.0171875	0.599	0.304	0.18	0.215	0.68	0.511	0
13	1000	10	cat	FALSE	vset_23	0.0171875	0.587	0.287	0.165	0.211	0.664	0.503	0
13	1000	10	cat	FALSE	vset_24	0.0171875	0.61	0.294	0.162	0.209	0.678	0.528	0
13	1000	10	cat	FALSE	vset_25	0.0171875	0.58	0.273	0.159	0.198	0.66	0.489	0
13	1000	10	cat	FALSE	vset_26	0.0171875	0.381	0.183	0.107	0.145	0.435	0.321	0
13	1000	10	cat	FALSE	vset_27	0.019375	0.464	0.209	0.178	0.167	0.536	0.381	0
13	1000	10	cat	FALSE	vset_28	0.0096875	0.176	0.124	0.072	0.112	0.237	0.178	0
13	1000	10	cat	FALSE	vset_29	0.0134375	0.259	0.128	0.097	0.124	0.326	0.225	0
13	1000	10	cat	FALSE	vset_30	0.0246875	0.58	0.282	0.242	0.196	0.657	0.493	0
13	1000	10	cat	FALSE	vset_31	0	0.043	0.033	0.037	0.041	0.04	0.04	0
13	1000	10	cat	FALSE	vset_32	0	0.054	0.038	0.048	0.04	0.057	0.051	0
13	1000	10	cat	FALSE	vset_33	0	0.053	0.035	0.036	0.043	0.05	0.054	0
13	1000	10	cat	FALSE	vset_34	0	0.046	0.036	0.026	0.033	0.045	0.04	0
13	1000	10	cat	FALSE	vset_35	0	0.049	0.041	0.035	0.046	0.051	0.049	0
13	1000	10	cat	FALSE	vset_36	0	0.045	0.043	0.022	0.041	0.05	0.035	0
13	1000	10	cat	FALSE	vset_37	0	0.051	0.035	0.03	0.038	0.056	0.049	0
13	1000	10	cat	FALSE	vset_38	0	0.038	0.03	0.019	0.048	0.04	0.035	0
13	1000	10	cat	FALSE	vset_39	0	0.048	0.032	0.032	0.034	0.046	0.054	0
13	1000	10	cat	FALSE	vset_40	0	0.041	0.03	0.03	0.036	0.045	0.04	0
13	1000	10	cat	FALSE	vset_41	0	0.048	0.035	0.036	0.042	0.049	0.054	0
13	1000	10	cat	FALSE	vset_42	0	0.041	0.048	0.029	0.049	0.044	0.055	0
13	1000	10	cat	FALSE	vset_43	0	0.039	0.03	0.021	0.041	0.028	0.036	0
13	1000	10	cat	FALSE	vset_44	0	0.054	0.038	0.029	0.047	0.056	0.06	0
13	1000	10	cat	FALSE	vset_45	0	0.035	0.03	0.03	0.029	0.034	0.044	0
13	1000	10	cat	FALSE	vset_46	0	0.037	0.037	0.019	0.041	0.04	0.05	0
13	1000	10	cat	FALSE	vset_47	0	0.048	0.033	0.028	0.041	0.05	0.046	0
13	1000	10	cat	FALSE	vset_48	0	0.049	0.035	0.026	0.044	0.048	0.044	0
13	1000	10	cat	FALSE	vset_49	0	0.051	0.04	0.03	0.038	0.046	0.055	0
13	1000	10	cat	FALSE	vset_50	0	0.047	0.047	0.028	0.045	0.05	0.051	0
13	1000	10	cat	FALSE	vset_51	0.0320312	0.432	0.198	0.249	0.138	0.483	0.355	0
13	1000	10	cat	FALSE	vset_52	0.0226563	0.299	0.15	0.161	0.086	0.354	0.224	0
13	1000	10	cat	FALSE	vset_53	0.015625	0.207	0.116	0.125	0.104	0.242	0.179	0
13	1000	10	cat	FALSE	vset_54	0.0132813	0.155	0.085	0.094	0.086	0.186	0.149	0
13	1000	10	cat	FALSE	vset_55	0.0195312	0.272	0.154	0.102	0.119	0.315	0.233	0
13	1000	10	cat	FALSE	vset_56	0	0.039	0.042	0.033	0.05	0.043	0.048	0
13	1000	10	cat	FALSE	vset_57	0	0.039	0.042	0.032	0.054	0.044	0.045	0
13	1000	10	cat	FALSE	vset_58	0	0.047	0.047	0.031	0.053	0.051	0.056	0
13	1000	10	cat	FALSE	vset_59	0	0.049	0.051	0.036	0.047	0.056	0.053	0
13	1000	10	cat	FALSE	vset_60	0	0.045	0.047	0.026	0.046	0.053	0.039	0
13	1000	10	cat	FALSE	vset_61	0	0.054	0.045	0.046	0.047	0.051	0.052	0
13	1000	10	cat	FALSE	vset_62	0	0.044	0.041	0.031	0.049	0.051	0.049	0
13	1000	10	cat	FALSE	vset_63	0	0.034	0.047	0.035	0.046	0.046	0.043	0
13	1000	10	cat	FALSE	vset_64	0	0.048	0.032	0.032	0.048	0.048	0.053	0
13	1000	10	cat	FALSE	vset_65	0	0.045	0.045	0.038	0.055	0.053	0.052	0
13	1000	10	cat	FALSE	vset_66	0	0.049	0.046	0.035	0.042	0.054	0.055	0
13	1000	10	cat	FALSE	vset_67	0	0.047	0.051	0.03	0.04	0.044	0.057	0
13	1000	10	cat	FALSE	vset_68	0	0.043	0.046	0.033	0.042	0.046	0.049	0
13	1000	10	cat	FALSE	vset_69	0	0.058	0.048	0.047	0.056	0.066	0.06	0
13	1000	10	cat	FALSE	vset_70	0	0.056	0.037	0.037	0.046	0.061	0.049	0
13	1000	10	cat	FALSE	vset_71	0	0.052	0.047	0.027	0.045	0.053	0.043	0
13	1000	10	cat	FALSE	vset_72	0	0.048	0.039	0.036	0.032	0.064	0.046	0
13	1000	10	cat	FALSE	vset_73	0	0.053	0.042	0.029	0.042	0.056	0.053	0
13	1000	10	cat	FALSE	vset_74	0	0.049	0.043	0.034	0.037	0.052	0.041	0
13	1000	10	cat	FALSE	vset_75	0	0.048	0.046	0.027	0.043	0.05	0.05	0
13	1000	10	cat	FALSE	vset_76	0.1	0.827	0.604	0.524	0.418	0.844	0.789	0.059
13	1000	10	cat	FALSE	vset_77	0.0859375	0.779	0.541	0.611	0.41	0.799	0.713	0.035
13	1000	10	cat	FALSE	vset_78	0.0859375	0.774	0.531	0.736	0.399	0.801	0.718	0.034
13	1000	10	cat	FALSE	vset_79	0.134375	0.954	0.825	0.66	0.626	0.963	0.936	0.112
13	1000	10	cat	FALSE	vset_80	0.104687	0.881	0.667	0.499	0.533	0.901	0.83	0.063
13	1000	10	cat	FALSE	vset_81	0	0.052	0.046	0.043	0.054	0.054	0.049	0
13	1000	10	cat	FALSE	vset_82	0	0.042	0.052	0.035	0.048	0.049	0.05	0
13	1000	10	cat	FALSE	vset_83	0	0.034	0.047	0.036	0.03	0.04	0.03	0
13	1000	10	cat	FALSE	vset_84	0	0.039	0.042	0.032	0.044	0.043	0.032	0
13	1000	10	cat	FALSE	vset_85	0	0.041	0.049	0.025	0.041	0.049	0.049	0
13	1000	10	cat	FALSE	vset_86	0	0.036	0.054	0.047	0.043	0.05	0.045	0
13	1000	10	cat	FALSE	vset_87	0	0.047	0.052	0.035	0.055	0.053	0.052	0
13	1000	10	cat	FALSE	vset_88	0	0.051	0.052	0.026	0.049	0.06	0.052	0
13	1000	10	cat	FALSE	vset_89	0	0.039	0.041	0.04	0.039	0.046	0.043	0
13	1000	10	cat	FALSE	vset_90	0	0.049	0.04	0.043	0.05	0.061	0.057	0
13	1000	10	cat	FALSE	vset_91	0	0.04	0.04	0.039	0.056	0.05	0.044	0
13	1000	10	cat	FALSE	vset_92	0	0.044	0.05	0.031	0.045	0.05	0.06	0
13	1000	10	cat	FALSE	vset_93	0	0.04	0.036	0.032	0.04	0.052	0.048	0
13	1000	10	cat	FALSE	vset_94	0	0.051	0.05	0.024	0.052	0.058	0.059	0
13	1000	10	cat	FALSE	vset_95	0	0.044	0.045	0.029	0.044	0.052	0.056	0
13	1000	10	cat	FALSE	vset_96	0	0.04	0.039	0.035	0.05	0.047	0.048	0
13	1000	10	cat	FALSE	vset_97	0	0.026	0.051	0.024	0.039	0.038	0.043	0
13	1000	10	cat	FALSE	vset_98	0	0.039	0.038	0.031	0.048	0.043	0.047	0
13	1000	10	cat	FALSE	vset_99	0	0.031	0.033	0.031	0.046	0.029	0.036	0
13	1000	10	cat	FALSE	vset_100	0	0.048	0.044	0.03	0.049	0.054	0.047	0
14	1000	25	cat	FALSE	power	0.0392188	0.8841	0.54315	0.46025	0.3424	0.9008	0.8599	0.47045
14	1000	25	cat	FALSE	level	0	0.045375	0.0354375	0.0170125	0.0404375	0.04795	0.0480625	0.0024625
14	1000	25	cat	FALSE	comp.time		1.303	115.95	40.546	12.953	0.453	344.569	1234.97
14	1000	25	cat	FALSE	vset_1	0	0.028	0.029	0.005	0.039	0.031	0.033	0
14	1000	25	cat	FALSE	vset_2	0	0.041	0.031	0.008	0.038	0.042	0.044	0
14	1000	25	cat	FALSE	vset_3	0	0.04	0.022	0.01	0.027	0.041	0.046	0
14	1000	25	cat	FALSE	vset_4	0	0.046	0.025	0.008	0.039	0.04	0.044	0
14	1000	25	cat	FALSE	vset_5	0	0.05	0.029	0.016	0.04	0.057	0.064	0
14	1000	25	cat	FALSE	vset_6	0	0.046	0.025	0.011	0.033	0.036	0.041	0
14	1000	25	cat	FALSE	vset_7	0	0.051	0.038	0.015	0.041	0.044	0.053	0
14	1000	25	cat	FALSE	vset_8	0	0.055	0.03	0.007	0.039	0.056	0.06	0
14	1000	25	cat	FALSE	vset_9	0	0.046	0.027	0.009	0.043	0.048	0.045	0
14	1000	25	cat	FALSE	vset_10	0	0.059	0.029	0.01	0.048	0.053	0.049	0
14	1000	25	cat	FALSE	vset_11	0	0.038	0.021	0.007	0.028	0.04	0.043	0
14	1000	25	cat	FALSE	vset_12	0	0.046	0.026	0.007	0.036	0.047	0.048	0
14	1000	25	cat	FALSE	vset_13	0	0.049	0.022	0.009	0.031	0.045	0.042	0
14	1000	25	cat	FALSE	vset_14	0	0.044	0.021	0.011	0.038	0.046	0.052	0
14	1000	25	cat	FALSE	vset_15	0	0.049	0.028	0.01	0.035	0.04	0.044	0
14	1000	25	cat	FALSE	vset_16	0	0.048	0.036	0.01	0.029	0.043	0.048	0
14	1000	25	cat	FALSE	vset_17	0	0.047	0.028	0.015	0.039	0.05	0.039	0
14	1000	25	cat	FALSE	vset_18	0	0.047	0.029	0.011	0.041	0.051	0.045	0
14	1000	25	cat	FALSE	vset_19	0	0.039	0.026	0.007	0.033	0.034	0.044	0
14	1000	25	cat	FALSE	vset_20	0	0.05	0.029	0.01	0.031	0.054	0.045	0
14	1000	25	cat	FALSE	vset_21	0.0171875	0.993	0.588	0.345	0.313	0.996	0.983	0.202
14	1000	25	cat	FALSE	vset_22	0.0171875	0.996	0.597	0.318	0.343	0.998	0.995	0.18
14	1000	25	cat	FALSE	vset_23	0.0171875	0.994	0.623	0.343	0.348	0.997	0.992	0.192
14	1000	25	cat	FALSE	vset_24	0.0171875	0.995	0.593	0.346	0.329	0.996	0.992	0.17
14	1000	25	cat	FALSE	vset_25	0.0171875	0.99	0.586	0.329	0.297	0.993	0.988	0.2
14	1000	25	cat	FALSE	vset_26	0.0171875	0.918	0.349	0.19	0.188	0.939	0.863	0.342
14	1000	25	cat	FALSE	vset_27	0.019375	0.956	0.434	0.348	0.198	0.965	0.918	0.447
14	1000	25	cat	FALSE	vset_28	0.0096875	0.57	0.225	0.071	0.155	0.627	0.542	0.06
14	1000	25	cat	FALSE	vset_29	0.0134375	0.8	0.299	0.2	0.18	0.851	0.736	0.163
14	1000	25	cat	FALSE	vset_30	0.0246875	0.989	0.552	0.534	0.269	0.995	0.985	0.657
14	1000	25	cat	FALSE	vset_31	0	0.055	0.031	0.02	0.036	0.045	0.053	0
14	1000	25	cat	FALSE	vset_32	0	0.054	0.031	0.016	0.044	0.048	0.053	0
14	1000	25	cat	FALSE	vset_33	0	0.047	0.03	0.016	0.031	0.052	0.047	0
14	1000	25	cat	FALSE	vset_34	0	0.047	0.038	0.01	0.039	0.043	0.058	0
14	1000	25	cat	FALSE	vset_35	0	0.055	0.04	0.014	0.039	0.055	0.053	0
14	1000	25	cat	FALSE	vset_36	0	0.057	0.034	0.018	0.042	0.056	0.055	0
14	1000	25	cat	FALSE	vset_37	0	0.053	0.04	0.017	0.041	0.052	0.053	0
14	1000	25	cat	FALSE	vset_38	0	0.045	0.026	0.021	0.057	0.049	0.055	0
14	1000	25	cat	FALSE	vset_39	0	0.049	0.033	0.013	0.044	0.056	0.058	0
14	1000	25	cat	FALSE	vset_40	0	0.058	0.035	0.02	0.04	0.052	0.048	0
14	1000	25	cat	FALSE	vset_41	0	0.039	0.031	0.008	0.033	0.041	0.046	0
14	1000	25	cat	FALSE	vset_42	0	0.049	0.033	0.015	0.041	0.051	0.049	0
14	1000	25	cat	FALSE	vset_43	0	0.05	0.036	0.016	0.038	0.063	0.056	0
14	1000	25	cat	FALSE	vset_44	0	0.032	0.032	0.015	0.041	0.036	0.038	0
14	1000	25	cat	FALSE	vset_45	0	0.041	0.044	0.013	0.033	0.049	0.042	0
14	1000	25	cat	FALSE	vset_46	0	0.037	0.026	0.019	0.032	0.038	0.044	0
14	1000	25	cat	FALSE	vset_47	0	0.044	0.036	0.011	0.036	0.037	0.032	0
14	1000	25	cat	FALSE	vset_48	0	0.043	0.029	0.014	0.039	0.038	0.039	0
14	1000	25	cat	FALSE	vset_49	0	0.049	0.034	0.009	0.034	0.047	0.051	0
14	1000	25	cat	FALSE	vset_50	0	0.061	0.037	0.008	0.051	0.056	0.06	0
14	1000	25	cat	FALSE	vset_51	0.0320312	0.924	0.373	0.55	0.166	0.944	0.887	0.718
14	1000	25	cat	FALSE	vset_52	0.0226563	0.793	0.217	0.335	0.128	0.824	0.704	0.42
14	1000	25	cat	FALSE	vset_53	0.015625	0.563	0.185	0.203	0.127	0.607	0.516	0.195
14	1000	25	cat	FALSE	vset_54	0.0132813	0.499	0.151	0.15	0.097	0.549	0.444	0.155
14	1000	25	cat	FALSE	vset_55	0.0195312	0.706	0.254	0.1	0.146	0.74	0.659	0.341
14	1000	25	cat	FALSE	vset_56	0	0.05	0.042	0.025	0.049	0.05	0.048	0
14	1000	25	cat	FALSE	vset_57	0	0.043	0.041	0.022	0.041	0.045	0.049	0.002
14	1000	25	cat	FALSE	vset_58	0	0.041	0.045	0.013	0.047	0.053	0.047	0.002
14	1000	25	cat	FALSE	vset_59	0	0.057	0.044	0.025	0.041	0.057	0.057	0.002
14	1000	25	cat	FALSE	vset_60	0	0.046	0.044	0.016	0.04	0.057	0.048	0.003
14	1000	25	cat	FALSE	vset_61	0	0.039	0.035	0.019	0.04	0.05	0.042	0.002
14	1000	25	cat	FALSE	vset_62	0	0.047	0.042	0.016	0.044	0.048	0.045	0.002
14	1000	25	cat	FALSE	vset_63	0	0.039	0.022	0.015	0.03	0.041	0.037	0
14	1000	25	cat	FALSE	vset_64	0	0.039	0.041	0.017	0.033	0.048	0.058	0.004
14	1000	25	cat	FALSE	vset_65	0	0.049	0.042	0.021	0.045	0.051	0.056	0.004
14	1000	25	cat	FALSE	vset_66	0	0.046	0.036	0.026	0.038	0.051	0.049	0.002
14	1000	25	cat	FALSE	vset_67	0	0.051	0.048	0.022	0.043	0.054	0.05	0.001
14	1000	25	cat	FALSE	vset_68	0	0.04	0.036	0.031	0.058	0.043	0.05	0.002
14	1000	25	cat	FALSE	vset_69	0	0.046	0.033	0.023	0.048	0.048	0.053	0.001
14	1000	25	cat	FALSE	vset_70	0	0.045	0.033	0.025	0.049	0.053	0.048	0.002
14	1000	25	cat	FALSE	vset_71	0	0.039	0.037	0.023	0.031	0.039	0.033	0.004
14	1000	25	cat	FALSE	vset_72	0	0.049	0.026	0.021	0.041	0.054	0.046	0.002
14	1000	25	cat	FALSE	vset_73	0	0.043	0.049	0.028	0.047	0.055	0.042	0.005
14	1000	25	cat	FALSE	vset_74	0	0.041	0.032	0.016	0.034	0.052	0.045	0.001
14	1000	25	cat	FALSE	vset_75	0	0.051	0.047	0.017	0.05	0.054	0.052	0.008
14	1000	25	cat	FALSE	vset_76	0.1	1	0.956	0.947	0.677	1	0.999	0.999
14	1000	25	cat	FALSE	vset_77	0.0859375	0.998	0.94	0.976	0.667	0.998	0.998	0.992
14	1000	25	cat	FALSE	vset_78	0.0859375	0.998	0.953	0.996	0.647	0.997	0.997	0.991
14	1000	25	cat	FALSE	vset_79	0.134375	1	0.999	0.991	0.851	1	1	0.992
14	1000	25	cat	FALSE	vset_80	0.104687	1	0.989	0.933	0.722	1	1	0.993
14	1000	25	cat	FALSE	vset_81	0	0.036	0.037	0.021	0.04	0.047	0.04	0.007
14	1000	25	cat	FALSE	vset_82	0	0.043	0.037	0.016	0.046	0.05	0.051	0.012
14	1000	25	cat	FALSE	vset_83	0	0.036	0.034	0.021	0.045	0.045	0.041	0.004
14	1000	25	cat	FALSE	vset_84	0	0.042	0.034	0.024	0.043	0.046	0.047	0.006
14	1000	25	cat	FALSE	vset_85	0	0.039	0.041	0.017	0.034	0.047	0.043	0.007
14	1000	25	cat	FALSE	vset_86	0	0.045	0.04	0.025	0.042	0.051	0.054	0.009
14	1000	25	cat	FALSE	vset_87	0	0.043	0.05	0.026	0.038	0.049	0.043	0.01
14	1000	25	cat	FALSE	vset_88	0	0.045	0.038	0.019	0.044	0.048	0.045	0.004
14	1000	25	cat	FALSE	vset_89	0	0.044	0.037	0.021	0.047	0.05	0.061	0.008
14	1000	25	cat	FALSE	vset_90	0	0.042	0.039	0.022	0.037	0.043	0.037	0.007
14	1000	25	cat	FALSE	vset_91	0	0.049	0.048	0.019	0.055	0.056	0.052	0.008
14	1000	25	cat	FALSE	vset_92	0	0.036	0.058	0.032	0.036	0.046	0.044	0.006
14	1000	25	cat	FALSE	vset_93	0	0.052	0.038	0.031	0.041	0.058	0.062	0.01
14	1000	25	cat	FALSE	vset_94	0	0.045	0.041	0.019	0.047	0.05	0.049	0.008
14	1000	25	cat	FALSE	vset_95	0	0.037	0.049	0.017	0.032	0.036	0.038	0.009
14	1000	25	cat	FALSE	vset_96	0	0.044	0.037	0.025	0.049	0.052	0.053	0.007
14	1000	25	cat	FALSE	vset_97	0	0.039	0.045	0.021	0.048	0.045	0.052	0.008
14	1000	25	cat	FALSE	vset_98	0	0.047	0.039	0.029	0.047	0.057	0.057	0.01
14	1000	25	cat	FALSE	vset_99	0	0.044	0.051	0.025	0.044	0.049	0.047	0.006
14	1000	25	cat	FALSE	vset_100	0	0.037	0.04	0.021	0.052	0.046	0.055	0.002
15	1000	50	cat	FALSE	power	0.0392188	0.987	0.7166	0.6149	0.3953	0.99005	0.98385	0.9662
15	1000	50	cat	FALSE	level	0	0.04745	0.0276625	0.0072125	0.0389125	0.0506875	0.051525	0.0089625
15	1000	50	cat	FALSE	comp.time		1.609	112.452	54.258	20.11	2.984	432.617	2067.1
15	1000	50	cat	FALSE	vset_1	0	0.049	0.019	0.002	0.034	0.054	0.057	0.001
15	1000	50	cat	FALSE	vset_2	0	0.053	0.017	0.003	0.03	0.062	0.049	0.001
15	1000	50	cat	FALSE	vset_3	0	0.052	0.019	0.001	0.04	0.052	0.061	0.001
15	1000	50	cat	FALSE	vset_4	0	0.045	0.023	0.001	0.033	0.05	0.057	0
15	1000	50	cat	FALSE	vset_5	0	0.058	0.023	0.004	0.038	0.06	0.066	0
15	1000	50	cat	FALSE	vset_6	0	0.051	0.02	0.004	0.037	0.047	0.058	0
15	1000	50	cat	FALSE	vset_7	0	0.058	0.022	0.003	0.028	0.054	0.048	0.001
15	1000	50	cat	FALSE	vset_8	0	0.042	0.016	0.001	0.032	0.046	0.043	0
15	1000	50	cat	FALSE	vset_9	0	0.047	0.014	0.001	0.028	0.046	0.044	0
15	1000	50	cat	FALSE	vset_10	0	0.064	0.016	0.003	0.036	0.06	0.055	0.001
15	1000	50	cat	FALSE	vset_11	0	0.049	0.022	0.002	0.033	0.054	0.057	0.001
15	1000	50	cat	FALSE	vset_12	0	0.049	0.014	0.002	0.031	0.049	0.053	0
15	1000	50	cat	FALSE	vset_13	0	0.057	0.031	0.007	0.046	0.055	0.054	0.001
15	1000	50	cat	FALSE	vset_14	0	0.052	0.022	0.005	0.025	0.047	0.046	0.001
15	1000	50	cat	FALSE	vset_15	0	0.057	0.017	0.002	0.037	0.06	0.059	0
15	1000	50	cat	FALSE	vset_16	0	0.05	0.021	0.001	0.03	0.053	0.047	0.001
15	1000	50	cat	FALSE	vset_17	0	0.049	0.018	0.005	0.032	0.052	0.051	0
15	1000	50	cat	FALSE	vset_18	0	0.049	0.025	0.004	0.041	0.052	0.051	0
15	1000	50	cat	FALSE	vset_19	0	0.065	0.024	0.001	0.038	0.066	0.064	0
15	1000	50	cat	FALSE	vset_20	0	0.045	0.023	0.001	0.029	0.047	0.047	0
15	1000	50	cat	FALSE	vset_21	0.0171875	1	0.882	0.576	0.381	1	1	0.992
15	1000	50	cat	FALSE	vset_22	0.0171875	1	0.888	0.584	0.412	1	1	0.996
15	1000	50	cat	FALSE	vset_23	0.0171875	1	0.904	0.584	0.367	1	1	0.987
15	1000	50	cat	FALSE	vset_24	0.0171875	1	0.894	0.602	0.393	1	1	0.99
15	1000	50	cat	FALSE	vset_25	0.0171875	1	0.896	0.596	0.412	1	1	0.996
15	1000	50	cat	FALSE	vset_26	0.0171875	1	0.613	0.317	0.225	1	0.999	0.998
15	1000	50	cat	FALSE	vset_27	0.019375	1	0.674	0.609	0.225	1	1	1
15	1000	50	cat	FALSE	vset_28	0.0096875	0.966	0.352	0.092	0.209	0.973	0.951	0.829
15	1000	50	cat	FALSE	vset_29	0.0134375	0.998	0.456	0.348	0.22	0.998	0.998	0.974
15	1000	50	cat	FALSE	vset_30	0.0246875	1	0.861	0.813	0.287	1	1	1
15	1000	50	cat	FALSE	vset_31	0	0.055	0.029	0.003	0.042	0.052	0.061	0.001
15	1000	50	cat	FALSE	vset_32	0	0.052	0.024	0.002	0.032	0.044	0.047	0.003
15	1000	50	cat	FALSE	vset_33	0	0.045	0.022	0.004	0.036	0.053	0.048	0.002
15	1000	50	cat	FALSE	vset_34	0	0.056	0.03	0.006	0.049	0.064	0.062	0.001
15	1000	50	cat	FALSE	vset_35	0	0.043	0.031	0.004	0.032	0.047	0.048	0.005
15	1000	50	cat	FALSE	vset_36	0	0.044	0.018	0.003	0.032	0.052	0.043	0.002
15	1000	50	cat	FALSE	vset_37	0	0.047	0.038	0.002	0.031	0.051	0.057	0.003
15	1000	50	cat	FALSE	vset_38	0	0.041	0.025	0.002	0.026	0.042	0.051	0.001
15	1000	50	cat	FALSE	vset_39	0	0.053	0.022	0.007	0.032	0.049	0.06	0.002
15	1000	50	cat	FALSE	vset_40	0	0.039	0.028	0.008	0.041	0.046	0.047	0.001
15	1000	50	cat	FALSE	vset_41	0	0.054	0.022	0.003	0.043	0.053	0.05	0.001
15	1000	50	cat	FALSE	vset_42	0	0.062	0.032	0.005	0.052	0.067	0.069	0.007
15	1000	50	cat	FALSE	vset_43	0	0.046	0.021	0.002	0.036	0.043	0.041	0.002
15	1000	50	cat	FALSE	vset_44	0	0.054	0.027	0.005	0.039	0.053	0.053	0.004
15	1000	50	cat	FALSE	vset_45	0	0.04	0.023	0.006	0.04	0.044	0.049	0
15	1000	50	cat	FALSE	vset_46	0	0.051	0.025	0.003	0.021	0.059	0.055	0.001
15	1000	50	cat	FALSE	vset_47	0	0.04	0.026	0.004	0.027	0.035	0.039	0.002
15	1000	50	cat	FALSE	vset_48	0	0.05	0.019	0.01	0.03	0.051	0.058	0.004
15	1000	50	cat	FALSE	vset_49	0	0.048	0.028	0.006	0.033	0.05	0.048	0.002
15	1000	50	cat	FALSE	vset_50	0	0.036	0.025	0.005	0.03	0.038	0.031	0.003
15	1000	50	cat	FALSE	vset_51	0.0320312	1	0.627	0.862	0.161	1	1	1
15	1000	50	cat	FALSE	vset_52	0.0226563	0.993	0.379	0.546	0.167	0.995	0.989	0.979
15	1000	50	cat	FALSE	vset_53	0.015625	0.932	0.292	0.357	0.137	0.951	0.919	0.857
15	1000	50	cat	FALSE	vset_54	0.0132813	0.874	0.208	0.221	0.117	0.9	0.847	0.777
15	1000	50	cat	FALSE	vset_55	0.0195312	0.977	0.406	0.192	0.163	0.984	0.974	0.949
15	1000	50	cat	FALSE	vset_56	0	0.044	0.034	0.014	0.039	0.048	0.05	0.02
15	1000	50	cat	FALSE	vset_57	0	0.045	0.019	0.007	0.042	0.045	0.05	0.011
15	1000	50	cat	FALSE	vset_58	0	0.05	0.041	0.01	0.048	0.054	0.057	0.016
15	1000	50	cat	FALSE	vset_59	0	0.046	0.027	0.011	0.04	0.048	0.05	0.012
15	1000	50	cat	FALSE	vset_60	0	0.043	0.023	0.007	0.046	0.042	0.048	0.01
15	1000	50	cat	FALSE	vset_61	0	0.04	0.031	0.013	0.043	0.055	0.05	0.01
15	1000	50	cat	FALSE	vset_62	0	0.04	0.038	0.005	0.047	0.048	0.052	0.016
15	1000	50	cat	FALSE	vset_63	0	0.052	0.027	0.003	0.044	0.058	0.056	0.011
15	1000	50	cat	FALSE	vset_64	0	0.059	0.032	0.015	0.037	0.063	0.058	0.021
15	1000	50	cat	FALSE	vset_65	0	0.048	0.035	0.007	0.05	0.058	0.054	0.017
15	1000	50	cat	FALSE	vset_66	0	0.05	0.031	0.011	0.045	0.053	0.05	0.015
15	1000	50	cat	FALSE	vset_67	0	0.031	0.019	0.01	0.045	0.037	0.045	0.005
15	1000	50	cat	FALSE	vset_68	0	0.057	0.031	0.014	0.042	0.056	0.058	0.018
15	1000	50	cat	FALSE	vset_69	0	0.051	0.037	0.007	0.033	0.05	0.051	0.015
15	1000	50	cat	FALSE	vset_70	0	0.044	0.028	0.008	0.048	0.051	0.049	0.008
15	1000	50	cat	FALSE	vset_71	0	0.038	0.033	0.007	0.034	0.038	0.043	0.01
15	1000	50	cat	FALSE	vset_72	0	0.042	0.032	0.011	0.038	0.042	0.047	0.015
15	1000	50	cat	FALSE	vset_73	0	0.054	0.039	0.008	0.039	0.057	0.054	0.012
15	1000	50	cat	FALSE	vset_74	0	0.05	0.033	0.006	0.04	0.052	0.057	0.016
15	1000	50	cat	FALSE	vset_75	0	0.043	0.026	0.008	0.045	0.049	0.053	0.01
15	1000	50	cat	FALSE	vset_76	0.1	1	1	0.999	0.779	1	1	1
15	1000	50	cat	FALSE	vset_77	0.0859375	1	1	1	0.769	1	1	1
15	1000	50	cat	FALSE	vset_78	0.0859375	1	1	1	0.77	1	1	1
15	1000	50	cat	FALSE	vset_79	0.134375	1	1	1	0.904	1	1	1
15	1000	50	cat	FALSE	vset_80	0.104687	1	1	1	0.808	1	1	1
15	1000	50	cat	FALSE	vset_81	0	0.04	0.034	0.009	0.047	0.05	0.042	0.018
15	1000	50	cat	FALSE	vset_82	0	0.045	0.024	0.017	0.047	0.059	0.063	0.018
15	1000	50	cat	FALSE	vset_83	0	0.051	0.035	0.016	0.046	0.057	0.059	0.023
15	1000	50	cat	FALSE	vset_84	0	0.041	0.032	0.012	0.041	0.05	0.046	0.024
15	1000	50	cat	FALSE	vset_85	0	0.039	0.035	0.009	0.043	0.045	0.045	0.021
15	1000	50	cat	FALSE	vset_86	0	0.049	0.03	0.012	0.044	0.056	0.063	0.022
15	1000	50	cat	FALSE	vset_87	0	0.053	0.037	0.013	0.05	0.052	0.057	0.021
15	1000	50	cat	FALSE	vset_88	0	0.037	0.037	0.011	0.044	0.048	0.049	0.02
15	1000	50	cat	FALSE	vset_89	0	0.045	0.027	0.015	0.049	0.049	0.048	0.021
15	1000	50	cat	FALSE	vset_90	0	0.034	0.044	0.014	0.041	0.037	0.042	0.02
15	1000	50	cat	FALSE	vset_91	0	0.041	0.038	0.014	0.042	0.047	0.049	0.019
15	1000	50	cat	FALSE	vset_92	0	0.054	0.027	0.013	0.05	0.062	0.056	0.021
15	1000	50	cat	FALSE	vset_93	0	0.05	0.043	0.009	0.047	0.054	0.057	0.02
15	1000	50	cat	FALSE	vset_94	0	0.045	0.031	0.013	0.058	0.047	0.043	0.018
15	1000	50	cat	FALSE	vset_95	0	0.039	0.034	0.016	0.033	0.044	0.039	0.015
15	1000	50	cat	FALSE	vset_96	0	0.042	0.026	0.008	0.036	0.049	0.053	0.016
15	1000	50	cat	FALSE	vset_97	0	0.04	0.03	0.014	0.04	0.046	0.047	0.022
15	1000	50	cat	FALSE	vset_98	0	0.04	0.029	0.009	0.039	0.04	0.042	0.014
15	1000	50	cat	FALSE	vset_99	0	0.043	0.041	0.013	0.044	0.049	0.054	0.018
15	1000	50	cat	FALSE	vset_100	0	0.044	0.042	0.015	0.045	0.051	0.052	0.022
16	1000	100	cat	FALSE	power	0.0392188	0.99985	0.8496	0.76145	0.43285	0.99995	0.9998	0.99975
16	1000	100	cat	FALSE	level	0	0.046625	0.0195125	0.0016625	0.0376125	0.0488625	0.0482375	0.0171125
16	1000	100	cat	FALSE	comp.time		3.22	115.3	93.196	37.552	7.559	695.023	3401.9
16	1000	100	cat	FALSE	vset_1	0	0.056	0.013	0	0.045	0.059	0.057	0.005
16	1000	100	cat	FALSE	vset_2	0	0.042	0.011	0	0.031	0.036	0.035	0.002
16	1000	100	cat	FALSE	vset_3	0	0.056	0.022	0	0.034	0.059	0.052	0.006
16	1000	100	cat	FALSE	vset_4	0	0.042	0.008	0.001	0.035	0.042	0.04	0.003
16	1000	100	cat	FALSE	vset_5	0	0.044	0.01	0	0.032	0.046	0.046	0.004
16	1000	100	cat	FALSE	vset_6	0	0.044	0.011	0	0.028	0.047	0.052	0
16	1000	100	cat	FALSE	vset_7	0	0.066	0.016	0	0.033	0.061	0.054	0.001
16	1000	100	cat	FALSE	vset_8	0	0.042	0.012	0.001	0.026	0.042	0.041	0.006
16	1000	100	cat	FALSE	vset_9	0	0.05	0.026	0.001	0.031	0.05	0.056	0.008
16	1000	100	cat	FALSE	vset_10	0	0.051	0.013	0	0.033	0.054	0.055	0
16	1000	100	cat	FALSE	vset_11	0	0.057	0.011	0	0.033	0.058	0.055	0.005
16	1000	100	cat	FALSE	vset_12	0	0.049	0.017	0	0.034	0.06	0.055	0.002
16	1000	100	cat	FALSE	vset_13	0	0.043	0.01	0	0.023	0.049	0.043	0.002
16	1000	100	cat	FALSE	vset_14	0	0.054	0.014	0	0.029	0.051	0.051	0.002
16	1000	100	cat	FALSE	vset_15	0	0.053	0.009	0	0.029	0.041	0.046	0.005
16	1000	100	cat	FALSE	vset_16	0	0.047	0.014	0.001	0.039	0.051	0.049	0.004
16	1000	100	cat	FALSE	vset_17	0	0.05	0.018	0.001	0.035	0.046	0.046	0.003
16	1000	100	cat	FALSE	vset_18	0	0.06	0.011	0	0.033	0.058	0.059	0.003
16	1000	100	cat	FALSE	vset_19	0	0.048	0.01	0	0.038	0.045	0.039	0.003
16	1000	100	cat	FALSE	vset_20	0	0.04	0.012	0	0.027	0.038	0.034	0.001
16	1000	100	cat	FALSE	vset_21	0.0171875	1	0.999	0.85	0.457	1	1	1
16	1000	100	cat	FALSE	vset_22	0.0171875	1	0.997	0.883	0.462	1	1	1
16	1000	100	cat	FALSE	vset_23	0.0171875	1	0.998	0.881	0.437	1	1	1
16	1000	100	cat	FALSE	vset_24	0.0171875	1	0.998	0.854	0.436	1	1	1
16	1000	100	cat	FALSE	vset_25	0.0171875	1	0.999	0.855	0.439	1	1	1
16	1000	100	cat	FALSE	vset_26	0.0171875	1	0.869	0.478	0.278	1	1	1
16	1000	100	cat	FALSE	vset_27	0.019375	1	0.931	0.867	0.262	1	1	1
16	1000	100	cat	FALSE	vset_28	0.0096875	1	0.568	0.105	0.233	1	1	1
16	1000	100	cat	FALSE	vset_29	0.0134375	1	0.752	0.586	0.24	1	1	1
16	1000	100	cat	FALSE	vset_30	0.0246875	1	0.996	0.97	0.307	1	1	1
16	1000	100	cat	FALSE	vset_31	0	0.06	0.018	0	0.04	0.051	0.047	0.014
16	1000	100	cat	FALSE	vset_32	0	0.05	0.023	0	0.044	0.055	0.063	0.014
16	1000	100	cat	FALSE	vset_33	0	0.037	0.017	0.001	0.046	0.045	0.044	0.005
16	1000	100	cat	FALSE	vset_34	0	0.05	0.011	0	0.035	0.05	0.046	0.012
16	1000	100	cat	FALSE	vset_35	0	0.051	0.012	0	0.037	0.055	0.048	0.007
16	1000	100	cat	FALSE	vset_36	0	0.048	0.016	0.001	0.032	0.042	0.048	0.008
16	1000	100	cat	FALSE	vset_37	0	0.047	0.013	0.004	0.036	0.046	0.048	0.01
16	1000	100	cat	FALSE	vset_38	0	0.055	0.016	0	0.032	0.054	0.046	0.01
16	1000	100	cat	FALSE	vset_39	0	0.048	0.02	0.001	0.042	0.043	0.042	0.011
16	1000	100	cat	FALSE	vset_40	0	0.051	0.017	0	0.032	0.059	0.049	0.012
16	1000	100	cat	FALSE	vset_41	0	0.036	0.021	0	0.041	0.042	0.047	0.014
16	1000	100	cat	FALSE	vset_42	0	0.044	0.019	0.001	0.028	0.049	0.049	0.015
16	1000	100	cat	FALSE	vset_43	0	0.043	0.015	0	0.036	0.041	0.049	0.01
16	1000	100	cat	FALSE	vset_44	0	0.045	0.019	0	0.028	0.044	0.05	0.006
16	1000	100	cat	FALSE	vset_45	0	0.045	0.019	0.001	0.031	0.046	0.043	0.014
16	1000	100	cat	FALSE	vset_46	0	0.051	0.025	0.001	0.039	0.05	0.049	0.011
16	1000	100	cat	FALSE	vset_47	0	0.03	0.007	0.001	0.04	0.032	0.034	0.005
16	1000	100	cat	FALSE	vset_48	0	0.06	0.019	0.002	0.038	0.051	0.058	0.019
16	1000	100	cat	FALSE	vset_49	0	0.048	0.025	0.002	0.038	0.053	0.044	0.007
16	1000	100	cat	FALSE	vset_50	0	0.044	0.017	0	0.042	0.044	0.043	0.013
16	1000	100	cat	FALSE	vset_51	0.0320312	1	0.895	0.996	0.159	1	1	1
16	1000	100	cat	FALSE	vset_52	0.0226563	1	0.607	0.806	0.145	1	1	1
16	1000	100	cat	FALSE	vset_53	0.015625	1	0.479	0.567	0.158	1	1	1
16	1000	100	cat	FALSE	vset_54	0.0132813	0.997	0.295	0.341	0.137	0.999	0.996	0.995
16	1000	100	cat	FALSE	vset_55	0.0195312	1	0.609	0.19	0.163	1	1	1
16	1000	100	cat	FALSE	vset_56	0	0.047	0.024	0.001	0.037	0.046	0.054	0.026
16	1000	100	cat	FALSE	vset_57	0	0.033	0.016	0.001	0.036	0.031	0.038	0.017
16	1000	100	cat	FALSE	vset_58	0	0.051	0.02	0.003	0.042	0.054	0.049	0.026
16	1000	100	cat	FALSE	vset_59	0	0.049	0.022	0.001	0.041	0.06	0.051	0.027
16	1000	100	cat	FALSE	vset_60	0	0.042	0.024	0.003	0.048	0.051	0.052	0.02
16	1000	100	cat	FALSE	vset_61	0	0.05	0.028	0.001	0.04	0.053	0.045	0.027
16	1000	100	cat	FALSE	vset_62	0	0.04	0.015	0.001	0.033	0.038	0.047	0.026
16	1000	100	cat	FALSE	vset_63	0	0.041	0.017	0.002	0.046	0.048	0.054	0.019
16	1000	100	cat	FALSE	vset_64	0	0.044	0.016	0.005	0.032	0.042	0.045	0.019
16	1000	100	cat	FALSE	vset_65	0	0.04	0.016	0	0.036	0.041	0.042	0.014
16	1000	100	cat	FALSE	vset_66	0	0.038	0.021	0.003	0.038	0.035	0.042	0.017
16	1000	100	cat	FALSE	vset_67	0	0.049	0.022	0	0.043	0.051	0.049	0.025
16	1000	100	cat	FALSE	vset_68	0	0.039	0.014	0.002	0.03	0.036	0.037	0.021
16	1000	100	cat	FALSE	vset_69	0	0.058	0.021	0.001	0.04	0.06	0.055	0.027
16	1000	100	cat	FALSE	vset_70	0	0.041	0.02	0.001	0.035	0.047	0.051	0.026
16	1000	100	cat	FALSE	vset_71	0	0.033	0.023	0.002	0.045	0.041	0.047	0.023
16	1000	100	cat	FALSE	vset_72	0	0.034	0.023	0.003	0.046	0.037	0.04	0.016
16	1000	100	cat	FALSE	vset_73	0	0.048	0.023	0.002	0.037	0.058	0.052	0.024
16	1000	100	cat	FALSE	vset_74	0	0.045	0.027	0.003	0.034	0.049	0.045	0.018
16	1000	100	cat	FALSE	vset_75	0	0.049	0.026	0.002	0.038	0.054	0.054	0.025
16	1000	100	cat	FALSE	vset_76	0.1	1	1	1	0.851	1	1	1
16	1000	100	cat	FALSE	vset_77	0.0859375	1	1	1	0.863	1	1	1
16	1000	100	cat	FALSE	vset_78	0.0859375	1	1	1	0.854	1	1	1
16	1000	100	cat	FALSE	vset_79	0.134375	1	1	1	0.916	1	1	1
16	1000	100	cat	FALSE	vset_80	0.104687	1	1	1	0.86	1	1	1
16	1000	100	cat	FALSE	vset_81	0	0.04	0.028	0.004	0.039	0.046	0.042	0.029
16	1000	100	cat	FALSE	vset_82	0	0.041	0.035	0.004	0.044	0.052	0.044	0.025
16	1000	100	cat	FALSE	vset_83	0	0.048	0.029	0.004	0.043	0.055	0.053	0.031
16	1000	100	cat	FALSE	vset_84	0	0.044	0.027	0.001	0.057	0.057	0.052	0.034
16	1000	100	cat	FALSE	vset_85	0	0.039	0.022	0.002	0.042	0.04	0.044	0.026
16	1000	100	cat	FALSE	vset_86	0	0.043	0.024	0.006	0.036	0.048	0.052	0.036
16	1000	100	cat	FALSE	vset_87	0	0.042	0.025	0.002	0.035	0.047	0.049	0.031
16	1000	100	cat	FALSE	vset_88	0	0.041	0.029	0.003	0.044	0.048	0.052	0.03
16	1000	100	cat	FALSE	vset_89	0	0.053	0.028	0.001	0.044	0.066	0.053	0.034
16	1000	100	cat	FALSE	vset_90	0	0.048	0.018	0.004	0.04	0.051	0.049	0.033
16	1000	100	cat	FALSE	vset_91	0	0.037	0.025	0.003	0.043	0.04	0.046	0.023
16	1000	100	cat	FALSE	vset_92	0	0.051	0.034	0.006	0.033	0.049	0.046	0.036
16	1000	100	cat	FALSE	vset_93	0	0.054	0.032	0.004	0.037	0.059	0.059	0.039
16	1000	100	cat	FALSE	vset_94	0	0.058	0.023	0.007	0.05	0.061	0.055	0.037
16	1000	100	cat	FALSE	vset_95	0	0.05	0.027	0.007	0.045	0.06	0.06	0.035
16	1000	100	cat	FALSE	vset_96	0	0.043	0.019	0.005	0.041	0.052	0.05	0.031
16	1000	100	cat	FALSE	vset_97	0	0.051	0.026	0.002	0.042	0.061	0.052	0.043
16	1000	100	cat	FALSE	vset_98	0	0.053	0.026	0.005	0.047	0.046	0.048	0.028
16	1000	100	cat	FALSE	vset_99	0	0.035	0.022	0.002	0.041	0.043	0.044	0.029
16	1000	100	cat	FALSE	vset_100	0	0.051	0.027	0.004	0.044	0.051	0.048	0.034
17	1000	10	num	FALSE	power	0.0392188	0.13645	0.1384	0.09535	0.1151	0.2025	0.13365	0.21125
17	1000	10	num	FALSE	level	0	0.047925	0.047325	0.0449625	0.0468375	0.049225	0.049325	0.075475
17	1000	10	num	FALSE	comp.time		0.305	237.44	26.068	0.643	0.403	182.458	182.637
17	1000	10	num	FALSE	vset_1	0	0.047	0.025	0.044	0.035	0.042	0.039	0.051
17	1000	10	num	FALSE	vset_2	0	0.033	0.021	0.042	0.045	0.041	0.054	0.066
17	1000	10	num	FALSE	vset_3	0	0.046	0.023	0.048	0.04	0.056	0.054	0.065
17	1000	10	num	FALSE	vset_4	0	0.037	0.021	0.041	0.048	0.039	0.037	0.057
17	1000	10	num	FALSE	vset_5	0	0.051	0.02	0.046	0.048	0.057	0.046	0.058
17	1000	10	num	FALSE	vset_6	0	0.052	0.018	0.046	0.05	0.059	0.059	0.067
17	1000	10	num	FALSE	vset_7	0	0.05	0.02	0.048	0.039	0.054	0.054	0.059
17	1000	10	num	FALSE	vset_8	0	0.052	0.022	0.032	0.045	0.041	0.052	0.057
17	1000	10	num	FALSE	vset_9	0	0.062	0.028	0.046	0.046	0.049	0.06	0.059
17	1000	10	num	FALSE	vset_10	0	0.047	0.022	0.045	0.044	0.044	0.047	0.056
17	1000	10	num	FALSE	vset_11	0	0.05	0.029	0.042	0.041	0.045	0.036	0.053
17	1000	10	num	FALSE	vset_12	0	0.058	0.029	0.023	0.041	0.051	0.04	0.052
17	1000	10	num	FALSE	vset_13	0	0.058	0.025	0.046	0.045	0.064	0.049	0.048
17	1000	10	num	FALSE	vset_14	0	0.047	0.024	0.04	0.048	0.059	0.051	0.062
17	1000	10	num	FALSE	vset_15	0	0.056	0.029	0.047	0.045	0.056	0.062	0.071
17	1000	10	num	FALSE	vset_16	0	0.034	0.022	0.043	0.048	0.045	0.048	0.055
17	1000	10	num	FALSE	vset_17	0	0.037	0.02	0.043	0.051	0.047	0.045	0.059
17	1000	10	num	FALSE	vset_18	0	0.047	0.031	0.031	0.05	0.055	0.042	0.054
17	1000	10	num	FALSE	vset_19	0	0.051	0.03	0.044	0.046	0.054	0.053	0.071
17	1000	10	num	FALSE	vset_20	0	0.052	0.026	0.055	0.053	0.063	0.049	0.077
17	1000	10	num	FALSE	vset_21	0.0171875	0.135	0.085	0.084	0.126	0.227	0.137	0.182
17	1000	10	num	FALSE	vset_22	0.0171875	0.127	0.087	0.065	0.095	0.21	0.128	0.159
17	1000	10	num	FALSE	vset_23	0.0171875	0.127	0.084	0.082	0.1	0.203	0.131	0.168
17	1000	10	num	FALSE	vset_24	0.0171875	0.122	0.081	0.074	0.109	0.204	0.116	0.152
17	1000	10	num	FALSE	vset_25	0.0171875	0.121	0.074	0.08	0.108	0.204	0.13	0.167
17	1000	10	num	FALSE	vset_26	0.0171875	0.086	0.088	0.064	0.082	0.142	0.083	0.133
17	1000	10	num	FALSE	vset_27	0.019375	0.097	0.124	0.071	0.083	0.157	0.112	0.171
17	1000	10	num	FALSE	vset_28	0.0096875	0.076	0.085	0.055	0.063	0.097	0.087	0.1
17	1000	10	num	FALSE	vset_29	0.0134375	0.089	0.09	0.059	0.068	0.128	0.081	0.132
17	1000	10	num	FALSE	vset_30	0.0246875	0.138	0.126	0.106	0.11	0.222	0.127	0.21
17	1000	10	num	FALSE	vset_31	0	0.045	0.038	0.034	0.043	0.04	0.035	0.073
17	1000	10	num	FALSE	vset_32	0	0.049	0.038	0.03	0.041	0.051	0.049	0.076
17	1000	10	num	FALSE	vset_33	0	0.046	0.043	0.045	0.043	0.051	0.054	0.072
17	1000	10	num	FALSE	vset_34	0	0.047	0.037	0.04	0.059	0.043	0.048	0.078
17	1000	10	num	FALSE	vset_35	0	0.045	0.049	0.038	0.047	0.048	0.058	0.066
17	1000	10	num	FALSE	vset_36	0	0.05	0.041	0.05	0.04	0.053	0.047	0.064
17	1000	10	num	FALSE	vset_37	0	0.046	0.045	0.052	0.055	0.04	0.042	0.068
17	1000	10	num	FALSE	vset_38	0	0.049	0.047	0.042	0.043	0.051	0.046	0.074
17	1000	10	num	FALSE	vset_39	0	0.051	0.051	0.037	0.044	0.05	0.056	0.076
17	1000	10	num	FALSE	vset_40	0	0.065	0.049	0.045	0.047	0.064	0.045	0.077
17	1000	10	num	FALSE	vset_41	0	0.045	0.045	0.052	0.051	0.045	0.044	0.067
17	1000	10	num	FALSE	vset_42	0	0.035	0.033	0.037	0.035	0.037	0.058	0.057
17	1000	10	num	FALSE	vset_43	0	0.055	0.04	0.039	0.044	0.048	0.052	0.049
17	1000	10	num	FALSE	vset_44	0	0.045	0.034	0.033	0.041	0.052	0.051	0.076
17	1000	10	num	FALSE	vset_45	0	0.045	0.039	0.035	0.034	0.049	0.054	0.073
17	1000	10	num	FALSE	vset_46	0	0.054	0.038	0.047	0.048	0.051	0.038	0.066
17	1000	10	num	FALSE	vset_47	0	0.05	0.051	0.049	0.05	0.046	0.052	0.059
17	1000	10	num	FALSE	vset_48	0	0.054	0.04	0.059	0.047	0.051	0.059	0.074
17	1000	10	num	FALSE	vset_49	0	0.046	0.044	0.046	0.05	0.051	0.043	0.064
17	1000	10	num	FALSE	vset_50	0	0.051	0.038	0.043	0.043	0.039	0.05	0.07
17	1000	10	num	FALSE	vset_51	0.0320312	0.088	0.115	0.075	0.077	0.158	0.098	0.209
17	1000	10	num	FALSE	vset_52	0.0226563	0.078	0.11	0.072	0.073	0.115	0.085	0.167
17	1000	10	num	FALSE	vset_53	0.015625	0.069	0.098	0.063	0.066	0.097	0.073	0.119
17	1000	10	num	FALSE	vset_54	0.0132813	0.076	0.084	0.053	0.055	0.083	0.073	0.118
17	1000	10	num	FALSE	vset_55	0.0195312	0.081	0.086	0.066	0.068	0.11	0.084	0.149
17	1000	10	num	FALSE	vset_56	0	0.054	0.069	0.05	0.056	0.047	0.051	0.09
17	1000	10	num	FALSE	vset_57	0	0.054	0.056	0.037	0.048	0.041	0.044	0.079
17	1000	10	num	FALSE	vset_58	0	0.042	0.051	0.033	0.031	0.036	0.043	0.075
17	1000	10	num	FALSE	vset_59	0	0.05	0.057	0.043	0.04	0.051	0.047	0.081
17	1000	10	num	FALSE	vset_60	0	0.047	0.059	0.04	0.038	0.044	0.044	0.075
17	1000	10	num	FALSE	vset_61	0	0.053	0.073	0.046	0.049	0.052	0.049	0.086
17	1000	10	num	FALSE	vset_62	0	0.044	0.06	0.044	0.037	0.047	0.051	0.088
17	1000	10	num	FALSE	vset_63	0	0.05	0.048	0.04	0.044	0.041	0.054	0.066
17	1000	10	num	FALSE	vset_64	0	0.056	0.072	0.05	0.052	0.062	0.063	0.098
17	1000	10	num	FALSE	vset_65	0	0.045	0.051	0.05	0.047	0.051	0.05	0.084
17	1000	10	num	FALSE	vset_66	0	0.06	0.057	0.044	0.046	0.054	0.048	0.085
17	1000	10	num	FALSE	vset_67	0	0.058	0.077	0.049	0.055	0.057	0.063	0.087
17	1000	10	num	FALSE	vset_68	0	0.057	0.07	0.053	0.056	0.057	0.062	0.095
17	1000	10	num	FALSE	vset_69	0	0.056	0.068	0.051	0.045	0.059	0.046	0.079
17	1000	10	num	FALSE	vset_70	0	0.04	0.062	0.049	0.06	0.045	0.046	0.076
17	1000	10	num	FALSE	vset_71	0	0.049	0.056	0.038	0.043	0.048	0.055	0.08
17	1000	10	num	FALSE	vset_72	0	0.06	0.078	0.051	0.068	0.057	0.06	0.091
17	1000	10	num	FALSE	vset_73	0	0.053	0.064	0.044	0.053	0.052	0.037	0.083
17	1000	10	num	FALSE	vset_74	0	0.04	0.064	0.054	0.054	0.047	0.044	0.079
17	1000	10	num	FALSE	vset_75	0	0.049	0.069	0.052	0.043	0.054	0.051	0.081
17	1000	10	num	FALSE	vset_76	0.1	0.227	0.24	0.147	0.173	0.32	0.193	0.376
17	1000	10	num	FALSE	vset_77	0.0859375	0.207	0.243	0.158	0.189	0.293	0.214	0.342
17	1000	10	num	FALSE	vset_78	0.0859375	0.21	0.228	0.236	0.174	0.288	0.183	0.333
17	1000	10	num	FALSE	vset_79	0.134375	0.316	0.363	0.168	0.272	0.427	0.312	0.455
17	1000	10	num	FALSE	vset_80	0.104687	0.259	0.277	0.129	0.211	0.365	0.226	0.383
17	1000	10	num	FALSE	vset_81	0	0.036	0.049	0.046	0.048	0.042	0.055	0.09
17	1000	10	num	FALSE	vset_82	0	0.045	0.053	0.048	0.038	0.045	0.052	0.093
17	1000	10	num	FALSE	vset_83	0	0.035	0.059	0.049	0.05	0.043	0.045	0.09
17	1000	10	num	FALSE	vset_84	0	0.044	0.066	0.051	0.051	0.05	0.052	0.098
17	1000	10	num	FALSE	vset_85	0	0.042	0.064	0.042	0.049	0.044	0.052	0.09
17	1000	10	num	FALSE	vset_86	0	0.052	0.066	0.041	0.053	0.055	0.047	0.096
17	1000	10	num	FALSE	vset_87	0	0.054	0.066	0.048	0.052	0.06	0.055	0.097
17	1000	10	num	FALSE	vset_88	0	0.045	0.057	0.042	0.041	0.043	0.039	0.083
17	1000	10	num	FALSE	vset_89	0	0.05	0.067	0.047	0.051	0.045	0.039	0.084
17	1000	10	num	FALSE	vset_90	0	0.054	0.05	0.055	0.041	0.046	0.051	0.092
17	1000	10	num	FALSE	vset_91	0	0.054	0.048	0.052	0.039	0.054	0.056	0.099
17	1000	10	num	FALSE	vset_92	0	0.048	0.055	0.059	0.05	0.043	0.053	0.092
17	1000	10	num	FALSE	vset_93	0	0.045	0.075	0.041	0.05	0.052	0.049	0.095
17	1000	10	num	FALSE	vset_94	0	0.041	0.064	0.038	0.054	0.054	0.047	0.084
17	1000	10	num	FALSE	vset_95	0	0.04	0.065	0.045	0.043	0.044	0.04	0.086
17	1000	10	num	FALSE	vset_96	0	0.042	0.051	0.054	0.04	0.049	0.05	0.084
17	1000	10	num	FALSE	vset_97	0	0.027	0.066	0.051	0.047	0.036	0.046	0.077
17	1000	10	num	FALSE	vset_98	0	0.05	0.059	0.055	0.05	0.053	0.052	0.091
17	1000	10	num	FALSE	vset_99	0	0.033	0.055	0.056	0.06	0.046	0.051	0.082
17	1000	10	num	FALSE	vset_100	0	0.04	0.065	0.054	0.062	0.051	0.049	0.101
18	1000	25	num	FALSE	power	0.0392188	0.4237	0.24115	0.1983	0.22105	0.5316	0.4002	0.3933
18	1000	25	num	FALSE	level	0	0.0483875	0.0441125	0.0357375	0.0431	0.0502375	0.05085	0.036175
18	1000	25	num	FALSE	comp.time		0.977	239.294	30.992	0.832	0.356	206.898	378.782
18	1000	25	num	FALSE	vset_1	0	0.056	0.034	0.037	0.052	0.041	0.051	0.02
18	1000	25	num	FALSE	vset_2	0	0.067	0.027	0.032	0.039	0.058	0.049	0.019
18	1000	25	num	FALSE	vset_3	0	0.043	0.028	0.026	0.038	0.051	0.045	0.023
18	1000	25	num	FALSE	vset_4	0	0.04	0.023	0.028	0.043	0.05	0.041	0.011
18	1000	25	num	FALSE	vset_5	0	0.063	0.043	0.038	0.059	0.06	0.063	0.018
18	1000	25	num	FALSE	vset_6	0	0.051	0.043	0.033	0.053	0.05	0.073	0.021
18	1000	25	num	FALSE	vset_7	0	0.059	0.023	0.037	0.038	0.061	0.054	0.013
18	1000	25	num	FALSE	vset_8	0	0.061	0.029	0.023	0.029	0.053	0.054	0.008
18	1000	25	num	FALSE	vset_9	0	0.057	0.033	0.02	0.035	0.06	0.051	0.019
18	1000	25	num	FALSE	vset_10	0	0.05	0.036	0.028	0.048	0.063	0.061	0.014
18	1000	25	num	FALSE	vset_11	0	0.046	0.039	0.025	0.028	0.043	0.046	0.005
18	1000	25	num	FALSE	vset_12	0	0.052	0.038	0.027	0.048	0.05	0.049	0.016
18	1000	25	num	FALSE	vset_13	0	0.042	0.019	0.03	0.032	0.046	0.043	0.012
18	1000	25	num	FALSE	vset_14	0	0.059	0.032	0.032	0.033	0.043	0.042	0.009
18	1000	25	num	FALSE	vset_15	0	0.051	0.039	0.031	0.033	0.041	0.055	0.012
18	1000	25	num	FALSE	vset_16	0	0.044	0.022	0.025	0.024	0.032	0.039	0.012
18	1000	25	num	FALSE	vset_17	0	0.058	0.041	0.034	0.04	0.052	0.046	0.013
18	1000	25	num	FALSE	vset_18	0	0.052	0.034	0.03	0.041	0.048	0.056	0.016
18	1000	25	num	FALSE	vset_19	0	0.052	0.035	0.029	0.042	0.059	0.048	0.012
18	1000	25	num	FALSE	vset_20	0	0.063	0.024	0.015	0.031	0.056	0.059	0.004
18	1000	25	num	FALSE	vset_21	0.0171875	0.476	0.222	0.116	0.193	0.601	0.419	0.361
18	1000	25	num	FALSE	vset_22	0.0171875	0.473	0.21	0.121	0.23	0.62	0.424	0.375
18	1000	25	num	FALSE	vset_23	0.0171875	0.457	0.202	0.131	0.189	0.614	0.428	0.373
18	1000	25	num	FALSE	vset_24	0.0171875	0.44	0.197	0.121	0.189	0.6	0.416	0.358
18	1000	25	num	FALSE	vset_25	0.0171875	0.474	0.19	0.142	0.197	0.633	0.436	0.384
18	1000	25	num	FALSE	vset_26	0.0171875	0.309	0.152	0.091	0.138	0.426	0.277	0.294
18	1000	25	num	FALSE	vset_27	0.019375	0.373	0.179	0.144	0.161	0.501	0.337	0.364
18	1000	25	num	FALSE	vset_28	0.0096875	0.167	0.095	0.065	0.105	0.232	0.195	0.146
18	1000	25	num	FALSE	vset_29	0.0134375	0.209	0.119	0.1	0.112	0.317	0.2	0.209
18	1000	25	num	FALSE	vset_30	0.0246875	0.464	0.23	0.171	0.199	0.613	0.413	0.459
18	1000	25	num	FALSE	vset_31	0	0.038	0.043	0.031	0.03	0.046	0.051	0.019
18	1000	25	num	FALSE	vset_32	0	0.053	0.056	0.036	0.034	0.048	0.049	0.023
18	1000	25	num	FALSE	vset_33	0	0.055	0.045	0.032	0.043	0.051	0.046	0.024
18	1000	25	num	FALSE	vset_34	0	0.044	0.057	0.028	0.056	0.055	0.068	0.023
18	1000	25	num	FALSE	vset_35	0	0.05	0.048	0.033	0.037	0.053	0.048	0.024
18	1000	25	num	FALSE	vset_36	0	0.051	0.041	0.03	0.038	0.046	0.047	0.019
18	1000	25	num	FALSE	vset_37	0	0.027	0.039	0.042	0.036	0.04	0.045	0.018
18	1000	25	num	FALSE	vset_38	0	0.042	0.033	0.027	0.042	0.039	0.047	0.019
18	1000	25	num	FALSE	vset_39	0	0.044	0.04	0.034	0.046	0.05	0.042	0.028
18	1000	25	num	FALSE	vset_40	0	0.059	0.056	0.035	0.045	0.057	0.059	0.031
18	1000	25	num	FALSE	vset_41	0	0.046	0.043	0.041	0.041	0.047	0.048	0.032
18	1000	25	num	FALSE	vset_42	0	0.035	0.046	0.026	0.048	0.041	0.044	0.027
18	1000	25	num	FALSE	vset_43	0	0.055	0.046	0.046	0.05	0.056	0.06	0.027
18	1000	25	num	FALSE	vset_44	0	0.059	0.038	0.032	0.051	0.067	0.055	0.035
18	1000	25	num	FALSE	vset_45	0	0.043	0.033	0.026	0.043	0.041	0.051	0.024
18	1000	25	num	FALSE	vset_46	0	0.063	0.042	0.021	0.046	0.054	0.058	0.022
18	1000	25	num	FALSE	vset_47	0	0.039	0.046	0.035	0.042	0.049	0.044	0.026
18	1000	25	num	FALSE	vset_48	0	0.05	0.048	0.036	0.038	0.053	0.048	0.029
18	1000	25	num	FALSE	vset_49	0	0.047	0.05	0.035	0.049	0.059	0.064	0.028
18	1000	25	num	FALSE	vset_50	0	0.046	0.041	0.034	0.047	0.046	0.051	0.024
18	1000	25	num	FALSE	vset_51	0.0320312	0.368	0.16	0.183	0.126	0.474	0.317	0.416
18	1000	25	num	FALSE	vset_52	0.0226563	0.241	0.121	0.112	0.094	0.343	0.202	0.309
18	1000	25	num	FALSE	vset_53	0.015625	0.169	0.087	0.085	0.08	0.225	0.161	0.206
18	1000	25	num	FALSE	vset_54	0.0132813	0.15	0.081	0.089	0.079	0.2	0.142	0.185
18	1000	25	num	FALSE	vset_55	0.0195312	0.236	0.117	0.086	0.115	0.301	0.224	0.265
18	1000	25	num	FALSE	vset_56	0	0.047	0.045	0.033	0.044	0.054	0.054	0.047
18	1000	25	num	FALSE	vset_57	0	0.048	0.046	0.031	0.04	0.043	0.046	0.045
18	1000	25	num	FALSE	vset_58	0	0.041	0.041	0.046	0.046	0.055	0.046	0.047
18	1000	25	num	FALSE	vset_59	0	0.05	0.058	0.041	0.049	0.058	0.048	0.052
18	1000	25	num	FALSE	vset_60	0	0.042	0.033	0.041	0.034	0.046	0.045	0.05
18	1000	25	num	FALSE	vset_61	0	0.048	0.054	0.032	0.044	0.049	0.05	0.046
18	1000	25	num	FALSE	vset_62	0	0.054	0.046	0.041	0.042	0.056	0.058	0.055
18	1000	25	num	FALSE	vset_63	0	0.048	0.042	0.038	0.037	0.048	0.051	0.043
18	1000	25	num	FALSE	vset_64	0	0.043	0.051	0.032	0.037	0.04	0.043	0.04
18	1000	25	num	FALSE	vset_65	0	0.05	0.051	0.038	0.037	0.051	0.049	0.048
18	1000	25	num	FALSE	vset_66	0	0.051	0.054	0.026	0.032	0.049	0.057	0.046
18	1000	25	num	FALSE	vset_67	0	0.055	0.052	0.037	0.046	0.056	0.069	0.056
18	1000	25	num	FALSE	vset_68	0	0.047	0.047	0.036	0.047	0.048	0.052	0.039
18	1000	25	num	FALSE	vset_69	0	0.053	0.047	0.043	0.049	0.044	0.052	0.046
18	1000	25	num	FALSE	vset_70	0	0.042	0.053	0.034	0.041	0.049	0.044	0.043
18	1000	25	num	FALSE	vset_71	0	0.035	0.044	0.038	0.049	0.045	0.045	0.043
18	1000	25	num	FALSE	vset_72	0	0.035	0.053	0.028	0.042	0.047	0.044	0.04
18	1000	25	num	FALSE	vset_73	0	0.059	0.052	0.038	0.05	0.041	0.046	0.036
18	1000	25	num	FALSE	vset_74	0	0.053	0.039	0.05	0.038	0.058	0.055	0.054
18	1000	25	num	FALSE	vset_75	0	0.047	0.049	0.054	0.049	0.066	0.061	0.062
18	1000	25	num	FALSE	vset_76	0.1	0.681	0.447	0.394	0.398	0.779	0.682	0.628
18	1000	25	num	FALSE	vset_77	0.0859375	0.619	0.398	0.433	0.375	0.724	0.614	0.614
18	1000	25	num	FALSE	vset_78	0.0859375	0.62	0.422	0.594	0.365	0.728	0.613	0.618
18	1000	25	num	FALSE	vset_79	0.134375	0.811	0.662	0.45	0.595	0.888	0.802	0.658
18	1000	25	num	FALSE	vset_80	0.104687	0.737	0.532	0.338	0.481	0.813	0.702	0.644
18	1000	25	num	FALSE	vset_81	0	0.042	0.064	0.048	0.05	0.044	0.048	0.056
18	1000	25	num	FALSE	vset_82	0	0.04	0.052	0.036	0.051	0.045	0.054	0.047
18	1000	25	num	FALSE	vset_83	0	0.033	0.051	0.04	0.049	0.042	0.047	0.051
18	1000	25	num	FALSE	vset_84	0	0.038	0.05	0.049	0.046	0.051	0.052	0.06
18	1000	25	num	FALSE	vset_85	0	0.055	0.057	0.052	0.053	0.052	0.055	0.058
18	1000	25	num	FALSE	vset_86	0	0.055	0.042	0.041	0.039	0.052	0.052	0.064
18	1000	25	num	FALSE	vset_87	0	0.053	0.039	0.037	0.042	0.051	0.053	0.058
18	1000	25	num	FALSE	vset_88	0	0.043	0.046	0.043	0.044	0.059	0.061	0.065
18	1000	25	num	FALSE	vset_89	0	0.046	0.052	0.039	0.061	0.059	0.048	0.069
18	1000	25	num	FALSE	vset_90	0	0.065	0.053	0.049	0.058	0.052	0.047	0.057
18	1000	25	num	FALSE	vset_91	0	0.041	0.042	0.051	0.038	0.042	0.057	0.049
18	1000	25	num	FALSE	vset_92	0	0.044	0.057	0.042	0.053	0.057	0.044	0.061
18	1000	25	num	FALSE	vset_93	0	0.039	0.046	0.043	0.039	0.047	0.048	0.057
18	1000	25	num	FALSE	vset_94	0	0.046	0.056	0.029	0.04	0.049	0.04	0.06
18	1000	25	num	FALSE	vset_95	0	0.038	0.047	0.047	0.043	0.038	0.045	0.052
18	1000	25	num	FALSE	vset_96	0	0.05	0.065	0.042	0.049	0.057	0.058	0.064
18	1000	25	num	FALSE	vset_97	0	0.05	0.055	0.052	0.053	0.051	0.043	0.06
18	1000	25	num	FALSE	vset_98	0	0.044	0.063	0.04	0.046	0.052	0.047	0.064
18	1000	25	num	FALSE	vset_99	0	0.044	0.054	0.043	0.055	0.051	0.053	0.058
18	1000	25	num	FALSE	vset_100	0	0.045	0.048	0.039	0.038	0.05	0.051	0.067
19	1000	50	num	FALSE	power	0.0392188	0.74815	0.3431	0.33855	0.30595	0.82535	0.72375	0.6397
19	1000	50	num	FALSE	level	0	0.04755	0.0431375	0.0264375	0.039675	0.0492875	0.0496125	0.031525
19	1000	50	num	FALSE	comp.time		1.104	240.959	38.49	1.123	0.418	275.169	591.947
19	1000	50	num	FALSE	vset_1	0	0.05	0.036	0.024	0.037	0.04	0.043	0.008
19	1000	50	num	FALSE	vset_2	0	0.047	0.043	0.025	0.04	0.044	0.046	0.009
19	1000	50	num	FALSE	vset_3	0	0.038	0.026	0.015	0.029	0.048	0.045	0.005
19	1000	50	num	FALSE	vset_4	0	0.044	0.035	0.015	0.033	0.052	0.054	0.008
19	1000	50	num	FALSE	vset_5	0	0.04	0.039	0.018	0.026	0.051	0.047	0.004
19	1000	50	num	FALSE	vset_6	0	0.055	0.037	0.021	0.042	0.052	0.054	0.011
19	1000	50	num	FALSE	vset_7	0	0.062	0.034	0.017	0.032	0.042	0.04	0.01
19	1000	50	num	FALSE	vset_8	0	0.047	0.03	0.007	0.031	0.046	0.048	0.01
19	1000	50	num	FALSE	vset_9	0	0.048	0.032	0.011	0.033	0.042	0.052	0.006
19	1000	50	num	FALSE	vset_10	0	0.059	0.026	0.02	0.037	0.052	0.053	0.012
19	1000	50	num	FALSE	vset_11	0	0.036	0.043	0.019	0.038	0.054	0.046	0.009
19	1000	50	num	FALSE	vset_12	0	0.047	0.041	0.018	0.041	0.046	0.047	0.01
19	1000	50	num	FALSE	vset_13	0	0.045	0.038	0.02	0.041	0.058	0.055	0.009
19	1000	50	num	FALSE	vset_14	0	0.045	0.032	0.026	0.04	0.052	0.053	0.009
19	1000	50	num	FALSE	vset_15	0	0.042	0.024	0.017	0.039	0.055	0.05	0.011
19	1000	50	num	FALSE	vset_16	0	0.045	0.04	0.026	0.037	0.046	0.054	0.01
19	1000	50	num	FALSE	vset_17	0	0.049	0.037	0.019	0.027	0.047	0.055	0.01
19	1000	50	num	FALSE	vset_18	0	0.044	0.027	0.028	0.028	0.045	0.051	0.01
19	1000	50	num	FALSE	vset_19	0	0.056	0.039	0.012	0.032	0.044	0.055	0.015
19	1000	50	num	FALSE	vset_20	0	0.046	0.036	0.019	0.037	0.059	0.046	0.012
19	1000	50	num	FALSE	vset_21	0.0171875	0.892	0.304	0.209	0.271	0.942	0.863	0.74
19	1000	50	num	FALSE	vset_22	0.0171875	0.89	0.333	0.223	0.293	0.963	0.857	0.741
19	1000	50	num	FALSE	vset_23	0.0171875	0.891	0.32	0.204	0.279	0.954	0.876	0.771
19	1000	50	num	FALSE	vset_24	0.0171875	0.901	0.342	0.203	0.305	0.958	0.857	0.751
19	1000	50	num	FALSE	vset_25	0.0171875	0.875	0.308	0.203	0.258	0.959	0.86	0.755
19	1000	50	num	FALSE	vset_26	0.0171875	0.687	0.202	0.15	0.196	0.817	0.652	0.667
19	1000	50	num	FALSE	vset_27	0.019375	0.767	0.222	0.195	0.196	0.876	0.729	0.731
19	1000	50	num	FALSE	vset_28	0.0096875	0.37	0.116	0.08	0.14	0.499	0.37	0.362
19	1000	50	num	FALSE	vset_29	0.0134375	0.561	0.158	0.141	0.15	0.691	0.523	0.565
19	1000	50	num	FALSE	vset_30	0.0246875	0.88	0.277	0.313	0.232	0.948	0.836	0.743
19	1000	50	num	FALSE	vset_31	0	0.053	0.037	0.02	0.036	0.046	0.047	0.021
19	1000	50	num	FALSE	vset_32	0	0.05	0.046	0.028	0.031	0.043	0.048	0.023
19	1000	50	num	FALSE	vset_33	0	0.047	0.036	0.035	0.045	0.04	0.054	0.02
19	1000	50	num	FALSE	vset_34	0	0.041	0.047	0.021	0.04	0.043	0.044	0.015
19	1000	50	num	FALSE	vset_35	0	0.047	0.046	0.028	0.036	0.05	0.048	0.021
19	1000	50	num	FALSE	vset_36	0	0.051	0.038	0.024	0.043	0.048	0.054	0.02
19	1000	50	num	FALSE	vset_37	0	0.046	0.04	0.023	0.058	0.059	0.053	0.026
19	1000	50	num	FALSE	vset_38	0	0.045	0.041	0.018	0.026	0.035	0.045	0.016
19	1000	50	num	FALSE	vset_39	0	0.051	0.046	0.025	0.033	0.057	0.056	0.021
19	1000	50	num	FALSE	vset_40	0	0.05	0.054	0.031	0.043	0.05	0.052	0.027
19	1000	50	num	FALSE	vset_41	0	0.04	0.051	0.028	0.034	0.048	0.045	0.02
19	1000	50	num	FALSE	vset_42	0	0.05	0.044	0.015	0.032	0.037	0.045	0.02
19	1000	50	num	FALSE	vset_43	0	0.058	0.052	0.027	0.047	0.05	0.055	0.02
19	1000	50	num	FALSE	vset_44	0	0.057	0.05	0.025	0.047	0.054	0.068	0.031
19	1000	50	num	FALSE	vset_45	0	0.043	0.049	0.026	0.024	0.037	0.044	0.021
19	1000	50	num	FALSE	vset_46	0	0.05	0.042	0.019	0.029	0.054	0.051	0.023
19	1000	50	num	FALSE	vset_47	0	0.046	0.042	0.021	0.045	0.048	0.049	0.027
19	1000	50	num	FALSE	vset_48	0	0.046	0.052	0.021	0.04	0.044	0.053	0.017
19	1000	50	num	FALSE	vset_49	0	0.047	0.034	0.025	0.034	0.044	0.046	0.021
19	1000	50	num	FALSE	vset_50	0	0.073	0.042	0.021	0.054	0.06	0.053	0.029
19	1000	50	num	FALSE	vset_51	0.0320312	0.732	0.166	0.302	0.16	0.838	0.681	0.709
19	1000	50	num	FALSE	vset_52	0.0226563	0.568	0.109	0.183	0.129	0.683	0.497	0.613
19	1000	50	num	FALSE	vset_53	0.015625	0.366	0.108	0.16	0.122	0.493	0.365	0.451
19	1000	50	num	FALSE	vset_54	0.0132813	0.288	0.1	0.12	0.099	0.392	0.263	0.339
19	1000	50	num	FALSE	vset_55	0.0195312	0.469	0.118	0.098	0.14	0.569	0.444	0.51
19	1000	50	num	FALSE	vset_56	0	0.049	0.048	0.034	0.042	0.041	0.053	0.036
19	1000	50	num	FALSE	vset_57	0	0.043	0.054	0.026	0.034	0.042	0.042	0.041
19	1000	50	num	FALSE	vset_58	0	0.052	0.051	0.023	0.03	0.052	0.048	0.046
19	1000	50	num	FALSE	vset_59	0	0.043	0.041	0.039	0.042	0.047	0.054	0.037
19	1000	50	num	FALSE	vset_60	0	0.037	0.06	0.023	0.047	0.059	0.049	0.045
19	1000	50	num	FALSE	vset_61	0	0.052	0.033	0.037	0.033	0.048	0.046	0.041
19	1000	50	num	FALSE	vset_62	0	0.044	0.047	0.035	0.046	0.05	0.042	0.045
19	1000	50	num	FALSE	vset_63	0	0.038	0.04	0.029	0.033	0.038	0.043	0.033
19	1000	50	num	FALSE	vset_64	0	0.043	0.051	0.026	0.041	0.053	0.049	0.042
19	1000	50	num	FALSE	vset_65	0	0.044	0.044	0.026	0.038	0.041	0.037	0.033
19	1000	50	num	FALSE	vset_66	0	0.048	0.044	0.023	0.042	0.048	0.045	0.037
19	1000	50	num	FALSE	vset_67	0	0.05	0.048	0.032	0.045	0.063	0.053	0.053
19	1000	50	num	FALSE	vset_68	0	0.061	0.046	0.024	0.049	0.064	0.059	0.051
19	1000	50	num	FALSE	vset_69	0	0.049	0.051	0.029	0.047	0.06	0.045	0.05
19	1000	50	num	FALSE	vset_70	0	0.034	0.037	0.025	0.044	0.035	0.044	0.029
19	1000	50	num	FALSE	vset_71	0	0.056	0.051	0.045	0.046	0.055	0.064	0.046
19	1000	50	num	FALSE	vset_72	0	0.055	0.056	0.032	0.047	0.053	0.053	0.053
19	1000	50	num	FALSE	vset_73	0	0.05	0.052	0.026	0.034	0.056	0.052	0.046
19	1000	50	num	FALSE	vset_74	0	0.046	0.044	0.038	0.052	0.05	0.057	0.044
19	1000	50	num	FALSE	vset_75	0	0.049	0.039	0.027	0.035	0.041	0.048	0.033
19	1000	50	num	FALSE	vset_76	0.1	0.969	0.709	0.741	0.583	0.984	0.969	0.656
19	1000	50	num	FALSE	vset_77	0.0859375	0.949	0.646	0.82	0.576	0.98	0.939	0.637
19	1000	50	num	FALSE	vset_78	0.0859375	0.941	0.618	0.915	0.551	0.971	0.933	0.65
19	1000	50	num	FALSE	vset_79	0.134375	0.995	0.913	0.83	0.785	0.998	0.993	0.76
19	1000	50	num	FALSE	vset_80	0.104687	0.972	0.793	0.681	0.654	0.992	0.968	0.643
19	1000	50	num	FALSE	vset_81	0	0.041	0.056	0.034	0.054	0.057	0.053	0.058
19	1000	50	num	FALSE	vset_82	0	0.048	0.047	0.042	0.037	0.049	0.049	0.051
19	1000	50	num	FALSE	vset_83	0	0.042	0.05	0.039	0.036	0.041	0.043	0.042
19	1000	50	num	FALSE	vset_84	0	0.051	0.041	0.03	0.041	0.06	0.044	0.062
19	1000	50	num	FALSE	vset_85	0	0.044	0.051	0.034	0.041	0.044	0.034	0.047
19	1000	50	num	FALSE	vset_86	0	0.04	0.043	0.023	0.034	0.042	0.042	0.043
19	1000	50	num	FALSE	vset_87	0	0.05	0.057	0.03	0.047	0.053	0.049	0.055
19	1000	50	num	FALSE	vset_88	0	0.061	0.054	0.034	0.043	0.058	0.055	0.06
19	1000	50	num	FALSE	vset_89	0	0.038	0.042	0.04	0.049	0.046	0.052	0.05
19	1000	50	num	FALSE	vset_90	0	0.056	0.027	0.042	0.037	0.051	0.052	0.054
19	1000	50	num	FALSE	vset_91	0	0.047	0.045	0.024	0.046	0.056	0.056	0.058
19	1000	50	num	FALSE	vset_92	0	0.053	0.048	0.034	0.044	0.046	0.052	0.053
19	1000	50	num	FALSE	vset_93	0	0.037	0.042	0.03	0.042	0.047	0.048	0.05
19	1000	50	num	FALSE	vset_94	0	0.049	0.061	0.036	0.051	0.052	0.051	0.053
19	1000	50	num	FALSE	vset_95	0	0.043	0.045	0.03	0.041	0.049	0.05	0.046
19	1000	50	num	FALSE	vset_96	0	0.052	0.042	0.028	0.048	0.064	0.059	0.063
19	1000	50	num	FALSE	vset_97	0	0.042	0.046	0.034	0.045	0.052	0.055	0.051
19	1000	50	num	FALSE	vset_98	0	0.034	0.049	0.036	0.046	0.057	0.048	0.059
19	1000	50	num	FALSE	vset_99	0	0.053	0.038	0.032	0.041	0.051	0.041	0.048
19	1000	50	num	FALSE	vset_100	0	0.044	0.046	0.026	0.047	0.05	0.049	0.051
20	1000	100	num	FALSE	power	0.0392188	0.9449	0.43005	0.4946	0.3749	0.9693	0.9378	0.7853
20	1000	100	num	FALSE	level	0	0.0467625	0.044725	0.016025	0.038725	0.0501375	0.0500625	0.03185
20	1000	100	num	FALSE	comp.time		1.203	236.829	53.598	2.645	1.947	359.844	827.136
20	1000	100	num	FALSE	vset_1	0	0.05	0.04	0.012	0.044	0.063	0.059	0.009
20	1000	100	num	FALSE	vset_2	0	0.051	0.026	0.014	0.03	0.043	0.039	0.015
20	1000	100	num	FALSE	vset_3	0	0.048	0.041	0.012	0.028	0.048	0.059	0.014
20	1000	100	num	FALSE	vset_4	0	0.047	0.036	0.007	0.043	0.057	0.049	0.013
20	1000	100	num	FALSE	vset_5	0	0.038	0.026	0.012	0.026	0.038	0.034	0.009
20	1000	100	num	FALSE	vset_6	0	0.036	0.029	0.003	0.033	0.043	0.043	0.007
20	1000	100	num	FALSE	vset_7	0	0.034	0.034	0.01	0.032	0.049	0.043	0.009
20	1000	100	num	FALSE	vset_8	0	0.057	0.046	0.004	0.03	0.038	0.05	0.011
20	1000	100	num	FALSE	vset_9	0	0.049	0.042	0.009	0.027	0.049	0.047	0.01
20	1000	100	num	FALSE	vset_10	0	0.049	0.032	0.01	0.038	0.063	0.054	0.012
20	1000	100	num	FALSE	vset_11	0	0.056	0.03	0.008	0.042	0.059	0.056	0.01
20	1000	100	num	FALSE	vset_12	0	0.046	0.043	0.011	0.03	0.052	0.041	0.009
20	1000	100	num	FALSE	vset_13	0	0.046	0.041	0.007	0.043	0.05	0.054	0.012
20	1000	100	num	FALSE	vset_14	0	0.045	0.032	0.01	0.031	0.05	0.047	0.013
20	1000	100	num	FALSE	vset_15	0	0.059	0.043	0.011	0.041	0.057	0.056	0.014
20	1000	100	num	FALSE	vset_16	0	0.052	0.039	0.005	0.031	0.047	0.038	0.004
20	1000	100	num	FALSE	vset_17	0	0.052	0.039	0.008	0.043	0.054	0.047	0.017
20	1000	100	num	FALSE	vset_18	0	0.043	0.041	0.013	0.044	0.05	0.056	0.012
20	1000	100	num	FALSE	vset_19	0	0.049	0.045	0.011	0.039	0.059	0.057	0.017
20	1000	100	num	FALSE	vset_20	0	0.036	0.046	0.004	0.034	0.033	0.05	0.007
20	1000	100	num	FALSE	vset_21	0.0171875	1	0.448	0.389	0.363	1	1	0.77
20	1000	100	num	FALSE	vset_22	0.0171875	0.999	0.432	0.372	0.364	1	1	0.755
20	1000	100	num	FALSE	vset_23	0.0171875	0.999	0.426	0.375	0.351	1	1	0.779
20	1000	100	num	FALSE	vset_24	0.0171875	0.999	0.453	0.378	0.362	1	1	0.783
20	1000	100	num	FALSE	vset_25	0.0171875	0.999	0.479	0.4	0.383	1	1	0.781
20	1000	100	num	FALSE	vset_26	0.0171875	0.986	0.228	0.231	0.223	0.998	0.977	0.662
20	1000	100	num	FALSE	vset_27	0.019375	0.996	0.253	0.395	0.208	0.999	0.987	0.64
20	1000	100	num	FALSE	vset_28	0.0096875	0.772	0.134	0.099	0.174	0.869	0.769	0.74
20	1000	100	num	FALSE	vset_29	0.0134375	0.941	0.185	0.255	0.206	0.978	0.921	0.74
20	1000	100	num	FALSE	vset_30	0.0246875	1	0.345	0.582	0.27	1	1	0.795
20	1000	100	num	FALSE	vset_31	0	0.038	0.044	0.011	0.027	0.04	0.045	0.012
20	1000	100	num	FALSE	vset_32	0	0.051	0.04	0.014	0.032	0.051	0.055	0.019
20	1000	100	num	FALSE	vset_33	0	0.041	0.048	0.013	0.037	0.047	0.05	0.016
20	1000	100	num	FALSE	vset_34	0	0.049	0.04	0.015	0.038	0.048	0.051	0.031
20	1000	100	num	FALSE	vset_35	0	0.05	0.043	0.014	0.042	0.042	0.04	0.023
20	1000	100	num	FALSE	vset_36	0	0.045	0.039	0.013	0.043	0.05	0.06	0.031
20	1000	100	num	FALSE	vset_37	0	0.056	0.057	0.018	0.034	0.047	0.047	0.021
20	1000	100	num	FALSE	vset_38	0	0.048	0.047	0.021	0.041	0.054	0.053	0.027
20	1000	100	num	FALSE	vset_39	0	0.059	0.043	0.011	0.043	0.056	0.061	0.028
20	1000	100	num	FALSE	vset_40	0	0.039	0.044	0.013	0.021	0.039	0.042	0.016
20	1000	100	num	FALSE	vset_41	0	0.05	0.053	0.01	0.038	0.051	0.061	0.022
20	1000	100	num	FALSE	vset_42	0	0.043	0.049	0.014	0.042	0.046	0.041	0.022
20	1000	100	num	FALSE	vset_43	0	0.057	0.048	0.015	0.032	0.052	0.056	0.033
20	1000	100	num	FALSE	vset_44	0	0.053	0.043	0.015	0.04	0.064	0.053	0.025
20	1000	100	num	FALSE	vset_45	0	0.049	0.044	0.016	0.028	0.052	0.05	0.031
20	1000	100	num	FALSE	vset_46	0	0.041	0.043	0.013	0.034	0.045	0.042	0.023
20	1000	100	num	FALSE	vset_47	0	0.054	0.053	0.016	0.034	0.044	0.05	0.027
20	1000	100	num	FALSE	vset_48	0	0.041	0.045	0.011	0.034	0.054	0.049	0.024
20	1000	100	num	FALSE	vset_49	0	0.047	0.045	0.018	0.041	0.051	0.048	0.031
20	1000	100	num	FALSE	vset_50	0	0.04	0.037	0.014	0.033	0.053	0.047	0.029
20	1000	100	num	FALSE	vset_51	0.0320312	0.986	0.166	0.568	0.164	0.997	0.981	0.676
20	1000	100	num	FALSE	vset_52	0.0226563	0.925	0.119	0.331	0.148	0.963	0.893	0.681
20	1000	100	num	FALSE	vset_53	0.015625	0.748	0.104	0.286	0.141	0.859	0.735	0.732
20	1000	100	num	FALSE	vset_54	0.0132813	0.68	0.075	0.166	0.108	0.779	0.637	0.686
20	1000	100	num	FALSE	vset_55	0.0195312	0.868	0.129	0.117	0.162	0.944	0.857	0.72
20	1000	100	num	FALSE	vset_56	0	0.042	0.044	0.016	0.048	0.046	0.05	0.04
20	1000	100	num	FALSE	vset_57	0	0.041	0.066	0.017	0.046	0.042	0.047	0.037
20	1000	100	num	FALSE	vset_58	0	0.039	0.048	0.019	0.034	0.042	0.05	0.031
20	1000	100	num	FALSE	vset_59	0	0.047	0.033	0.015	0.037	0.055	0.048	0.05
20	1000	100	num	FALSE	vset_60	0	0.054	0.039	0.02	0.047	0.046	0.047	0.039
20	1000	100	num	FALSE	vset_61	0	0.038	0.062	0.018	0.047	0.048	0.048	0.04
20	1000	100	num	FALSE	vset_62	0	0.05	0.044	0.02	0.034	0.049	0.048	0.046
20	1000	100	num	FALSE	vset_63	0	0.052	0.037	0.019	0.042	0.048	0.059	0.04
20	1000	100	num	FALSE	vset_64	0	0.059	0.042	0.023	0.046	0.063	0.054	0.044
20	1000	100	num	FALSE	vset_65	0	0.045	0.042	0.021	0.032	0.044	0.038	0.04
20	1000	100	num	FALSE	vset_66	0	0.042	0.053	0.02	0.042	0.055	0.048	0.041
20	1000	100	num	FALSE	vset_67	0	0.056	0.057	0.022	0.052	0.053	0.061	0.045
20	1000	100	num	FALSE	vset_68	0	0.048	0.038	0.015	0.044	0.047	0.04	0.041
20	1000	100	num	FALSE	vset_69	0	0.038	0.045	0.017	0.032	0.04	0.048	0.032
20	1000	100	num	FALSE	vset_70	0	0.047	0.055	0.021	0.044	0.044	0.05	0.042
20	1000	100	num	FALSE	vset_71	0	0.038	0.047	0.006	0.039	0.041	0.047	0.037
20	1000	100	num	FALSE	vset_72	0	0.05	0.051	0.018	0.042	0.051	0.047	0.039
20	1000	100	num	FALSE	vset_73	0	0.053	0.046	0.022	0.039	0.053	0.048	0.044
20	1000	100	num	FALSE	vset_74	0	0.042	0.047	0.02	0.035	0.051	0.056	0.045
20	1000	100	num	FALSE	vset_75	0	0.054	0.051	0.02	0.038	0.049	0.044	0.041
20	1000	100	num	FALSE	vset_76	0.1	1	0.902	0.982	0.728	1	1	0.962
20	1000	100	num	FALSE	vset_77	0.0859375	1	0.857	0.994	0.72	1	1	0.92
20	1000	100	num	FALSE	vset_78	0.0859375	1	0.891	1	0.742	1	0.999	0.919
20	1000	100	num	FALSE	vset_79	0.134375	1	0.997	0.999	0.881	1	1	0.995
20	1000	100	num	FALSE	vset_80	0.104687	1	0.978	0.973	0.8	1	1	0.97
20	1000	100	num	FALSE	vset_81	0	0.055	0.05	0.015	0.055	0.056	0.058	0.053
20	1000	100	num	FALSE	vset_82	0	0.045	0.055	0.024	0.051	0.054	0.052	0.048
20	1000	100	num	FALSE	vset_83	0	0.043	0.037	0.018	0.037	0.053	0.051	0.056
20	1000	100	num	FALSE	vset_84	0	0.042	0.05	0.026	0.041	0.062	0.054	0.057
20	1000	100	num	FALSE	vset_85	0	0.048	0.054	0.03	0.047	0.058	0.061	0.052
20	1000	100	num	FALSE	vset_86	0	0.028	0.049	0.013	0.044	0.041	0.038	0.039
20	1000	100	num	FALSE	vset_87	0	0.043	0.046	0.02	0.04	0.057	0.048	0.053
20	1000	100	num	FALSE	vset_88	0	0.041	0.048	0.026	0.04	0.045	0.043	0.042
20	1000	100	num	FALSE	vset_89	0	0.048	0.044	0.018	0.035	0.05	0.057	0.048
20	1000	100	num	FALSE	vset_90	0	0.05	0.045	0.026	0.049	0.044	0.049	0.045
20	1000	100	num	FALSE	vset_91	0	0.06	0.052	0.027	0.048	0.066	0.049	0.061
20	1000	100	num	FALSE	vset_92	0	0.042	0.044	0.029	0.044	0.063	0.044	0.06
20	1000	100	num	FALSE	vset_93	0	0.05	0.053	0.022	0.038	0.057	0.062	0.058
20	1000	100	num	FALSE	vset_94	0	0.038	0.042	0.02	0.036	0.051	0.053	0.05
20	1000	100	num	FALSE	vset_95	0	0.044	0.048	0.018	0.031	0.045	0.057	0.046
20	1000	100	num	FALSE	vset_96	0	0.053	0.054	0.015	0.052	0.058	0.058	0.057
20	1000	100	num	FALSE	vset_97	0	0.05	0.047	0.022	0.042	0.046	0.05	0.045
20	1000	100	num	FALSE	vset_98	0	0.046	0.054	0.028	0.048	0.053	0.062	0.054
20	1000	100	num	FALSE	vset_99	0	0.04	0.041	0.025	0.035	0.045	0.049	0.045
20	1000	100	num	FALSE	vset_100	0	0.046	0.062	0.025	0.042	0.052	0.052	0.05
21	1000	10	srv	FALSE	power	0.6275	0.350924	0.400385	0.255085	0.229892	0.70832	0.3302	0.144838
21	1000	10	srv	FALSE	level	0	0.04948	0.0378082	0.0308937	0.0414676	0.0537558	0.042527	0.000192604
21	1000	10	srv	FALSE	comp.time		213.279	139.391	56.798	1.085	0.75	42828.7	552.024
21	1000	10	srv	FALSE	vset_1	0	0.0493066	0.0308166	0.0215716	0.0385208	0.0446841	0.0292758	0
21	1000	10	srv	FALSE	vset_2	0	0.0616333	0.0292758	0.0308166	0.0400616	0.0739599	0.0400616	0
21	1000	10	srv	FALSE	vset_3	0	0.0523883	0.0354391	0.0138675	0.0308166	0.0477658	0.0292758	0
21	1000	10	srv	FALSE	vset_4	0	0.0570108	0.0385208	0.01849	0.0261941	0.0431433	0.03698	0
21	1000	10	srv	FALSE	vset_5	0	0.0477658	0.0323575	0.0231125	0.0338983	0.0508475	0.0323575	0
21	1000	10	srv	FALSE	vset_6	0	0.0385208	0.0416025	0.0261941	0.0354391	0.0446841	0.0338983	0
21	1000	10	srv	FALSE	vset_7	0	0.0508475	0.0354391	0.0308166	0.0477658	0.05547	0.0323575	0
21	1000	10	srv	FALSE	vset_8	0	0.046225	0.0231125	0.0123267	0.0385208	0.0477658	0.0385208	0
21	1000	10	srv	FALSE	vset_9	0	0.0354391	0.0323575	0.0261941	0.0385208	0.0477658	0.0338983	0
21	1000	10	srv	FALSE	vset_10	0	0.0493066	0.0292758	0.0154083	0.0292758	0.046225	0.03698	0
21	1000	10	srv	FALSE	vset_11	0	0.0416025	0.027735	0.0138675	0.0338983	0.0446841	0.027735	0
21	1000	10	srv	FALSE	vset_12	0	0.046225	0.0323575	0.0231125	0.0338983	0.0600924	0.0323575	0
21	1000	10	srv	FALSE	vset_13	0	0.05547	0.0385208	0.0246533	0.0477658	0.0600924	0.0523883	0
21	1000	10	srv	FALSE	vset_14	0	0.0662558	0.0431433	0.01849	0.0385208	0.0631741	0.0323575	0
21	1000	10	srv	FALSE	vset_15	0	0.0600924	0.0292758	0.0261941	0.027735	0.0585516	0.0431433	0
21	1000	10	srv	FALSE	vset_16	0	0.0446841	0.0477658	0.0215716	0.0446841	0.0616333	0.0431433	0
21	1000	10	srv	FALSE	vset_17	0	0.0508475	0.0338983	0.0200308	0.0292758	0.0338983	0.027735	0
21	1000	10	srv	FALSE	vset_18	0	0.0647149	0.0323575	0.0215716	0.046225	0.0600924	0.0493066	0
21	1000	10	srv	FALSE	vset_19	0	0.046225	0.0323575	0.0215716	0.0431433	0.0570108	0.0354391	0
21	1000	10	srv	FALSE	vset_20	0	0.0585516	0.0338983	0.0292758	0.0416025	0.0570108	0.0354391	0
21	1000	10	srv	FALSE	vset_21	0.275	0.389831	0.459168	0.209553	0.22188	0.775039	0.312789	0.0446841
21	1000	10	srv	FALSE	vset_22	0.275	0.366718	0.449923	0.174114	0.215716	0.765794	0.265023	0.0446841
21	1000	10	srv	FALSE	vset_23	0.275	0.391371	0.471495	0.183359	0.241911	0.77812	0.334361	0.0493066
21	1000	10	srv	FALSE	vset_24	0.275	0.346687	0.423729	0.191063	0.223421	0.751926	0.291217	0.0431433
21	1000	10	srv	FALSE	vset_25	0.275	0.355932	0.457627	0.164869	0.206471	0.776579	0.280431	0.046225
21	1000	10	srv	FALSE	vset_26	0.275	0.25886	0.266564	0.126348	0.143297	0.691834	0.218798	0.0431433
21	1000	10	srv	FALSE	vset_27	0.31	0.241911	0.280431	0.175655	0.14792	0.714946	0.244992	0.0539291
21	1000	10	srv	FALSE	vset_28	0.155	0.197227	0.223421	0.112481	0.157165	0.59322	0.206471	0.00924499
21	1000	10	srv	FALSE	vset_29	0.215	0.237288	0.224961	0.120185	0.164869	0.654854	0.214176	0.0292758
21	1000	10	srv	FALSE	vset_30	0.395	0.338983	0.365177	0.201849	0.178737	0.779661	0.27735	0.11094
21	1000	10	srv	FALSE	vset_31	0	0.0416025	0.0354391	0.0323575	0.0446841	0.0585516	0.0385208	0
21	1000	10	srv	FALSE	vset_32	0	0.0477658	0.0508475	0.03698	0.0416025	0.05547	0.0493066	0
21	1000	10	srv	FALSE	vset_33	0	0.0631741	0.0231125	0.0292758	0.0354391	0.0539291	0.0323575	0
21	1000	10	srv	FALSE	vset_34	0	0.0354391	0.0292758	0.0292758	0.0354391	0.0431433	0.0354391	0
21	1000	10	srv	FALSE	vset_35	0	0.0446841	0.0323575	0.0261941	0.0446841	0.0539291	0.0539291	0
21	1000	10	srv	FALSE	vset_36	0	0.046225	0.0416025	0.027735	0.0385208	0.0570108	0.0446841	0
21	1000	10	srv	FALSE	vset_37	0	0.05547	0.0385208	0.0354391	0.046225	0.05547	0.0493066	0
21	1000	10	srv	FALSE	vset_38	0	0.0385208	0.03698	0.0292758	0.0446841	0.0647149	0.046225	0
21	1000	10	srv	FALSE	vset_39	0	0.0570108	0.0292758	0.0231125	0.0385208	0.0493066	0.0385208	0
21	1000	10	srv	FALSE	vset_40	0	0.03698	0.0354391	0.0261941	0.0400616	0.0508475	0.0338983	0
21	1000	10	srv	FALSE	vset_41	0	0.0508475	0.0338983	0.0385208	0.03698	0.0477658	0.03698	0
21	1000	10	srv	FALSE	vset_42	0	0.0570108	0.0385208	0.0323575	0.0400616	0.0477658	0.03698	0
21	1000	10	srv	FALSE	vset_43	0	0.0400616	0.0323575	0.0200308	0.046225	0.0446841	0.0308166	0
21	1000	10	srv	FALSE	vset_44	0	0.0570108	0.0431433	0.03698	0.0493066	0.0616333	0.0508475	0
21	1000	10	srv	FALSE	vset_45	0	0.0431433	0.0446841	0.0323575	0.0385208	0.0477658	0.0308166	0
21	1000	10	srv	FALSE	vset_46	0	0.0631741	0.0261941	0.0215716	0.046225	0.0493066	0.0477658	0
21	1000	10	srv	FALSE	vset_47	0	0.0693374	0.0416025	0.027735	0.0431433	0.0570108	0.0446841	0
21	1000	10	srv	FALSE	vset_48	0	0.0539291	0.0385208	0.0323575	0.0570108	0.0708783	0.0508475	0
21	1000	10	srv	FALSE	vset_49	0	0.0477658	0.0292758	0.0323575	0.03698	0.0539291	0.0385208	0
21	1000	10	srv	FALSE	vset_50	0	0.0693374	0.0354391	0.0400616	0.0493066	0.0616333	0.0431433	0
21	1000	10	srv	FALSE	vset_51	0.5125	0.208012	0.22188	0.174114	0.115562	0.716487	0.177196	0.172573
21	1000	10	srv	FALSE	vset_52	0.3625	0.175655	0.200308	0.151002	0.126348	0.637904	0.206471	0.0832049
21	1000	10	srv	FALSE	vset_53	0.25	0.144838	0.16641	0.121726	0.114022	0.560863	0.155624	0.0523883
21	1000	10	srv	FALSE	vset_54	0.2125	0.115562	0.126348	0.121726	0.100154	0.506934	0.118644	0.027735
21	1000	10	srv	FALSE	vset_55	0.3125	0.186441	0.192604	0.0939908	0.132512	0.582435	0.195686	0.0708783
21	1000	10	srv	FALSE	vset_56	0	0.0338983	0.0585516	0.0338983	0.0323575	0.0600924	0.0292758	0
21	1000	10	srv	FALSE	vset_57	0	0.046225	0.0477658	0.0523883	0.05547	0.0708783	0.0477658	0
21	1000	10	srv	FALSE	vset_58	0	0.0446841	0.03698	0.0292758	0.0385208	0.0647149	0.0493066	0
21	1000	10	srv	FALSE	vset_59	0	0.0508475	0.0323575	0.0338983	0.0385208	0.046225	0.0400616	0
21	1000	10	srv	FALSE	vset_60	0	0.046225	0.0292758	0.0323575	0.046225	0.0508475	0.0508475	0
21	1000	10	srv	FALSE	vset_61	0	0.0616333	0.03698	0.0323575	0.0446841	0.0631741	0.0647149	0
21	1000	10	srv	FALSE	vset_62	0	0.0493066	0.0323575	0.0338983	0.0446841	0.046225	0.0539291	0
21	1000	10	srv	FALSE	vset_63	0	0.0600924	0.0431433	0.0308166	0.0354391	0.0600924	0.0523883	0
21	1000	10	srv	FALSE	vset_64	0	0.0446841	0.0323575	0.0338983	0.0400616	0.0616333	0.0523883	0
21	1000	10	srv	FALSE	vset_65	0	0.0570108	0.0354391	0.0354391	0.0431433	0.0493066	0.046225	0
21	1000	10	srv	FALSE	vset_66	0	0.0570108	0.0416025	0.0400616	0.0508475	0.05547	0.0400616	0
21	1000	10	srv	FALSE	vset_67	0	0.0585516	0.0508475	0.0400616	0.0446841	0.0585516	0.0508475	0
21	1000	10	srv	FALSE	vset_68	0	0.0616333	0.0416025	0.03698	0.0385208	0.0431433	0.0416025	0
21	1000	10	srv	FALSE	vset_69	0	0.0477658	0.0431433	0.0446841	0.0431433	0.0616333	0.0493066	0
21	1000	10	srv	FALSE	vset_70	0	0.0400616	0.0523883	0.0215716	0.0508475	0.0523883	0.0508475	0
21	1000	10	srv	FALSE	vset_71	0	0.0400616	0.0446841	0.0431433	0.0508475	0.05547	0.0354391	0
21	1000	10	srv	FALSE	vset_72	0	0.0508475	0.0446841	0.046225	0.0523883	0.0570108	0.046225	0
21	1000	10	srv	FALSE	vset_73	0	0.0539291	0.0385208	0.0261941	0.0338983	0.05547	0.0446841	0
21	1000	10	srv	FALSE	vset_74	0	0.0416025	0.0508475	0.0338983	0.0385208	0.0616333	0.0416025	0
21	1000	10	srv	FALSE	vset_75	0	0.0493066	0.03698	0.0308166	0.0400616	0.0431433	0.0338983	0
21	1000	10	srv	FALSE	vset_76	1.6	0.600924	0.665639	0.551618	0.412943	0.790447	0.607088	0.414484
21	1000	10	srv	FALSE	vset_77	1.375	0.59322	0.653313	0.557781	0.403698	0.758089	0.597843	0.355932
21	1000	10	srv	FALSE	vset_78	1.375	0.597843	0.676425	0.681048	0.416025	0.779661	0.617874	0.386749
21	1000	10	srv	FALSE	vset_79	2.15	0.673344	0.781202	0.545455	0.469954	0.790447	0.66718	0.465331
21	1000	10	srv	FALSE	vset_80	1.675	0.597843	0.701079	0.44376	0.405239	0.761171	0.614792	0.392912
21	1000	10	srv	FALSE	vset_81	0	0.0585516	0.0385208	0.0323575	0.0385208	0.0539291	0.05547	0.00154083
21	1000	10	srv	FALSE	vset_82	0	0.0693374	0.0385208	0.0354391	0.0431433	0.0508475	0.0539291	0.00154083
21	1000	10	srv	FALSE	vset_83	0	0.0400616	0.0523883	0.0231125	0.0308166	0.0477658	0.0400616	0
21	1000	10	srv	FALSE	vset_84	0	0.0400616	0.03698	0.027735	0.03698	0.0493066	0.0354391	0
21	1000	10	srv	FALSE	vset_85	0	0.0431433	0.0385208	0.0416025	0.0446841	0.05547	0.0431433	0
21	1000	10	srv	FALSE	vset_86	0	0.0585516	0.046225	0.03698	0.0493066	0.0616333	0.0539291	0.00154083
21	1000	10	srv	FALSE	vset_87	0	0.0323575	0.0539291	0.0200308	0.0385208	0.05547	0.0446841	0
21	1000	10	srv	FALSE	vset_88	0	0.046225	0.0323575	0.0431433	0.0446841	0.0539291	0.0570108	0
21	1000	10	srv	FALSE	vset_89	0	0.046225	0.046225	0.0292758	0.0539291	0.0631741	0.0508475	0
21	1000	10	srv	FALSE	vset_90	0	0.0616333	0.0446841	0.0400616	0.046225	0.0600924	0.046225	0
21	1000	10	srv	FALSE	vset_91	0	0.0385208	0.0308166	0.0292758	0.0431433	0.0477658	0.0385208	0.00154083
21	1000	10	srv	FALSE	vset_92	0	0.0493066	0.0493066	0.0570108	0.0446841	0.0570108	0.0477658	0
21	1000	10	srv	FALSE	vset_93	0	0.0416025	0.0323575	0.0400616	0.0400616	0.0477658	0.0493066	0
21	1000	10	srv	FALSE	vset_94	0	0.0431433	0.0308166	0.0446841	0.0523883	0.05547	0.0539291	0.00308166
21	1000	10	srv	FALSE	vset_95	0	0.0400616	0.0385208	0.0400616	0.0493066	0.0416025	0.0416025	0.00308166
21	1000	10	srv	FALSE	vset_96	0	0.0493066	0.0493066	0.0215716	0.0338983	0.0477658	0.0400616	0
21	1000	10	srv	FALSE	vset_97	0	0.0416025	0.046225	0.0385208	0.0493066	0.0539291	0.0446841	0.00308166
21	1000	10	srv	FALSE	vset_98	0	0.0493066	0.0385208	0.0446841	0.0400616	0.0446841	0.0416025	0
21	1000	10	srv	FALSE	vset_99	0	0.03698	0.0231125	0.0354391	0.03698	0.0493066	0.046225	0
21	1000	10	srv	FALSE	vset_100	0	0.0354391	0.0308166	0.0292758	0.0385208	0.0431433	0.0400616	0
22	1000	25	srv	FALSE	power	0.6275	0.852255	0.68978	0.508617	0.338627	0.984619	0.915782	0.924299
22	1000	25	srv	FALSE	level	0	0.0484218	0.0301854	0.0151553	0.0397921	0.0482966	0.05	0.0108592
22	1000	25	srv	FALSE	comp.time		151.653	125.842	80.472	1.082	0.575	32307.2	793.347
22	1000	25	srv	FALSE	vset_1	0	0.0511022	0.0160321	0.00901804	0.0380762	0.0641283	0.0571142	0
22	1000	25	srv	FALSE	vset_2	0	0.0490982	0.0140281	0.00501002	0.0290581	0.0430862	0.0531062	0
22	1000	25	srv	FALSE	vset_3	0	0.0531062	0.0130261	0.00801603	0.0360721	0.0501002	0.0541082	0.001002
22	1000	25	srv	FALSE	vset_4	0	0.0511022	0.0190381	0.00400802	0.0270541	0.0390782	0.0420842	0.001002
22	1000	25	srv	FALSE	vset_5	0	0.0511022	0.0330661	0.00501002	0.0310621	0.0531062	0.0581162	0
22	1000	25	srv	FALSE	vset_6	0	0.0480962	0.0250501	0.00901804	0.0350701	0.0511022	0.0671343	0
22	1000	25	srv	FALSE	vset_7	0	0.0360721	0.0190381	0.00501002	0.0240481	0.0370741	0.0290581	0
22	1000	25	srv	FALSE	vset_8	0	0.0430862	0.011022	0.00701403	0.0360721	0.0420842	0.0370741	0
22	1000	25	srv	FALSE	vset_9	0	0.0440882	0.0130261	0.00801603	0.0420842	0.0430862	0.0511022	0
22	1000	25	srv	FALSE	vset_10	0	0.0641283	0.0240481	0.00901804	0.0460922	0.0430862	0.0501002	0.001002
22	1000	25	srv	FALSE	vset_11	0	0.0531062	0.0160321	0.00801603	0.0340681	0.0490982	0.0440882	0.001002
22	1000	25	srv	FALSE	vset_12	0	0.0511022	0.0230461	0.00400802	0.0340681	0.0470942	0.0490982	0
22	1000	25	srv	FALSE	vset_13	0	0.0511022	0.0180361	0.01002	0.0260521	0.0561122	0.0521042	0.00200401
22	1000	25	srv	FALSE	vset_14	0	0.0460922	0.0200401	0.00701403	0.0400802	0.0551102	0.0531062	0.001002
22	1000	25	srv	FALSE	vset_15	0	0.0521042	0.0250501	0.00801603	0.0360721	0.0551102	0.0490982	0.001002
22	1000	25	srv	FALSE	vset_16	0	0.0541082	0.0260521	0.00400802	0.0290581	0.0490982	0.0430862	0
22	1000	25	srv	FALSE	vset_17	0	0.0420842	0.0210421	0.00300601	0.0370741	0.0430862	0.0470942	0
22	1000	25	srv	FALSE	vset_18	0	0.0490982	0.0230461	0.00801603	0.0350701	0.0370741	0.0440882	0
22	1000	25	srv	FALSE	vset_19	0	0.0521042	0.0260521	0.001002	0.0350701	0.0521042	0.0450902	0
22	1000	25	srv	FALSE	vset_20	0	0.0521042	0.0230461	0.00701403	0.0340681	0.0521042	0.0591182	0.00200401
22	1000	25	srv	FALSE	vset_21	0.275	0.93487	0.851703	0.440882	0.359719	0.997996	0.988978	0.956914
22	1000	25	srv	FALSE	vset_22	0.275	0.946894	0.840681	0.416834	0.342685	0.99499	0.98497	0.953908
22	1000	25	srv	FALSE	vset_23	0.275	0.941884	0.841683	0.44489	0.326653	0.993988	0.982966	0.953908
22	1000	25	srv	FALSE	vset_24	0.275	0.948898	0.838677	0.430862	0.342685	0.993988	0.985972	0.95491
22	1000	25	srv	FALSE	vset_25	0.275	0.9499	0.835671	0.45992	0.341683	0.992986	0.982966	0.952906
22	1000	25	srv	FALSE	vset_26	0.275	0.849699	0.58517	0.225451	0.214429	0.991984	0.932866	0.957916
22	1000	25	srv	FALSE	vset_27	0.31	0.875752	0.627255	0.436874	0.236473	0.988978	0.947896	0.943888
22	1000	25	srv	FALSE	vset_28	0.155	0.709419	0.438878	0.168337	0.231463	0.967936	0.834669	0.916834
22	1000	25	srv	FALSE	vset_29	0.215	0.776553	0.506012	0.255511	0.213427	0.981964	0.88477	0.95491
22	1000	25	srv	FALSE	vset_30	0.395	0.92485	0.762525	0.562124	0.264529	0.997996	0.97495	0.941884
22	1000	25	srv	FALSE	vset_31	0	0.0631263	0.0310621	0.0150301	0.0450902	0.0661323	0.0571142	0.00501002
22	1000	25	srv	FALSE	vset_32	0	0.0551102	0.0350701	0.0140281	0.0450902	0.0571142	0.0511022	0.00400802
22	1000	25	srv	FALSE	vset_33	0	0.0541082	0.0270541	0.00901804	0.0380762	0.0641283	0.0541082	0.00501002
22	1000	25	srv	FALSE	vset_34	0	0.0571142	0.0300601	0.0130261	0.0350701	0.0531062	0.0611222	0.00200401
22	1000	25	srv	FALSE	vset_35	0	0.0521042	0.0270541	0.0200401	0.0440882	0.0460922	0.0501002	0.001002
22	1000	25	srv	FALSE	vset_36	0	0.0460922	0.0260521	0.01002	0.0360721	0.0430862	0.0420842	0.00200401
22	1000	25	srv	FALSE	vset_37	0	0.0410822	0.0230461	0.0130261	0.0400802	0.0420842	0.0440882	0.00300601
22	1000	25	srv	FALSE	vset_38	0	0.0561122	0.0320641	0.0180361	0.0370741	0.0501002	0.0460922	0.00300601
22	1000	25	srv	FALSE	vset_39	0	0.0470942	0.0220441	0.00901804	0.0460922	0.0501002	0.0501002	0.00400802
22	1000	25	srv	FALSE	vset_40	0	0.0511022	0.0420842	0.0190381	0.0310621	0.0490982	0.0511022	0.00200401
22	1000	25	srv	FALSE	vset_41	0	0.0701403	0.0360721	0.0190381	0.0420842	0.0450902	0.0691383	0.00300601
22	1000	25	srv	FALSE	vset_42	0	0.0581162	0.0230461	0.0130261	0.0380762	0.0591182	0.0591182	0.001002
22	1000	25	srv	FALSE	vset_43	0	0.0551102	0.0280561	0.0150301	0.0370741	0.0330661	0.0390782	0.00601202
22	1000	25	srv	FALSE	vset_44	0	0.0460922	0.0330661	0.0160321	0.0420842	0.0511022	0.0450902	0.00501002
22	1000	25	srv	FALSE	vset_45	0	0.0420842	0.0200401	0.00501002	0.0330661	0.0470942	0.0410822	0.00200401
22	1000	25	srv	FALSE	vset_46	0	0.0631263	0.0410822	0.00901804	0.0420842	0.0671343	0.0661323	0.00400802
22	1000	25	srv	FALSE	vset_47	0	0.0561122	0.0260521	0.0160321	0.0400802	0.0480962	0.0440882	0.00300601
22	1000	25	srv	FALSE	vset_48	0	0.0360721	0.0190381	0.00701403	0.0430862	0.0430862	0.0470942	0.00601202
22	1000	25	srv	FALSE	vset_49	0	0.0541082	0.0290581	0.00701403	0.0420842	0.0561122	0.0541082	0.00200401
22	1000	25	srv	FALSE	vset_50	0	0.0490982	0.0370741	0.00701403	0.0340681	0.0470942	0.0450902	0.00400802
22	1000	25	srv	FALSE	vset_51	0.5125	0.799599	0.43988	0.475952	0.118236	0.986974	0.8998	0.922846
22	1000	25	srv	FALSE	vset_52	0.3625	0.662325	0.333667	0.317635	0.137275	0.977956	0.775551	0.948898
22	1000	25	srv	FALSE	vset_53	0.25	0.629259	0.331663	0.318637	0.140281	0.947896	0.753507	0.926854
22	1000	25	srv	FALSE	vset_54	0.2125	0.44489	0.234469	0.211423	0.124248	0.932866	0.56513	0.903808
22	1000	25	srv	FALSE	vset_55	0.3125	0.704409	0.38477	0.154309	0.130261	0.973948	0.837675	0.937876
22	1000	25	srv	FALSE	vset_56	0	0.0561122	0.0300601	0.0170341	0.0380762	0.0480962	0.0470942	0.0150301
22	1000	25	srv	FALSE	vset_57	0	0.0460922	0.0280561	0.0150301	0.0360721	0.0430862	0.0420842	0.0140281
22	1000	25	srv	FALSE	vset_58	0	0.0511022	0.0320641	0.0190381	0.0390782	0.0501002	0.0511022	0.011022
22	1000	25	srv	FALSE	vset_59	0	0.0410822	0.0300601	0.0170341	0.0400802	0.0340681	0.0501002	0.011022
22	1000	25	srv	FALSE	vset_60	0	0.0531062	0.0280561	0.011022	0.0370741	0.0410822	0.0511022	0.011022
22	1000	25	srv	FALSE	vset_61	0	0.0460922	0.0360721	0.0200401	0.0521042	0.0561122	0.0531062	0.0140281
22	1000	25	srv	FALSE	vset_62	0	0.0571142	0.0370741	0.0170341	0.0410822	0.0460922	0.0541082	0.0140281
22	1000	25	srv	FALSE	vset_63	0	0.0521042	0.0330661	0.0230461	0.0450902	0.0501002	0.0531062	0.0180361
22	1000	25	srv	FALSE	vset_64	0	0.0390782	0.0340681	0.0130261	0.0350701	0.0390782	0.0410822	0.0160321
22	1000	25	srv	FALSE	vset_65	0	0.0470942	0.0350701	0.0140281	0.0390782	0.0501002	0.0531062	0.0150301
22	1000	25	srv	FALSE	vset_66	0	0.0460922	0.0280561	0.0180361	0.0470942	0.0501002	0.0511022	0.0200401
22	1000	25	srv	FALSE	vset_67	0	0.0470942	0.0410822	0.0180361	0.0591182	0.0490982	0.0440882	0.0150301
22	1000	25	srv	FALSE	vset_68	0	0.0480962	0.0320641	0.0230461	0.0460922	0.0450902	0.0430862	0.012024
22	1000	25	srv	FALSE	vset_69	0	0.0370741	0.0330661	0.0140281	0.0470942	0.0460922	0.0480962	0.0150301
22	1000	25	srv	FALSE	vset_70	0	0.0460922	0.0310621	0.0140281	0.0380762	0.0521042	0.0390782	0.012024
22	1000	25	srv	FALSE	vset_71	0	0.0330661	0.0470942	0.0210421	0.0310621	0.0460922	0.0410822	0.00801603
22	1000	25	srv	FALSE	vset_72	0	0.0400802	0.0270541	0.012024	0.0390782	0.0340681	0.0430862	0.012024
22	1000	25	srv	FALSE	vset_73	0	0.0511022	0.0360721	0.0220441	0.0490982	0.0511022	0.0490982	0.0170341
22	1000	25	srv	FALSE	vset_74	0	0.0521042	0.0320641	0.0260521	0.0410822	0.0571142	0.0631263	0.0150301
22	1000	25	srv	FALSE	vset_75	0	0.0470942	0.0430862	0.0280561	0.0591182	0.0601202	0.0511022	0.0150301
22	1000	25	srv	FALSE	vset_76	1.6	0.98998	0.983968	0.965932	0.630261	0.996994	0.998998	0.871743
22	1000	25	srv	FALSE	vset_77	1.375	0.985972	0.982966	0.97495	0.667335	0.99499	0.99499	0.885772
22	1000	25	srv	FALSE	vset_78	1.375	0.988978	0.985972	0.987976	0.672345	0.98998	0.993988	0.876754
22	1000	25	srv	FALSE	vset_79	2.15	0.991984	0.995992	0.972946	0.657315	0.99499	0.997996	0.851703
22	1000	25	srv	FALSE	vset_80	1.675	0.988978	0.993988	0.950902	0.621242	0.992986	0.996994	0.871743
22	1000	25	srv	FALSE	vset_81	0	0.0350701	0.0320641	0.0280561	0.0460922	0.0561122	0.0611222	0.0340681
22	1000	25	srv	FALSE	vset_82	0	0.0400802	0.0340681	0.0280561	0.0470942	0.0501002	0.0521042	0.0300601
22	1000	25	srv	FALSE	vset_83	0	0.0370741	0.0370741	0.0190381	0.0300601	0.0420842	0.0460922	0.0230461
22	1000	25	srv	FALSE	vset_84	0	0.0450902	0.0310621	0.0310621	0.0350701	0.0551102	0.0551102	0.0330661
22	1000	25	srv	FALSE	vset_85	0	0.0410822	0.0380762	0.0220441	0.0470942	0.0410822	0.0501002	0.0210421
22	1000	25	srv	FALSE	vset_86	0	0.0480962	0.0400802	0.0260521	0.0440882	0.0460922	0.0541082	0.0290581
22	1000	25	srv	FALSE	vset_87	0	0.0450902	0.0380762	0.0240481	0.0430862	0.0601202	0.0581162	0.0270541
22	1000	25	srv	FALSE	vset_88	0	0.0511022	0.0390782	0.0220441	0.0390782	0.0390782	0.0501002	0.0230461
22	1000	25	srv	FALSE	vset_89	0	0.0490982	0.0390782	0.0310621	0.0480962	0.0611222	0.0631263	0.0270541
22	1000	25	srv	FALSE	vset_90	0	0.0420842	0.0450902	0.0250501	0.0390782	0.0470942	0.0511022	0.0240481
22	1000	25	srv	FALSE	vset_91	0	0.0380762	0.0310621	0.0280561	0.0591182	0.0440882	0.0531062	0.0220441
22	1000	25	srv	FALSE	vset_92	0	0.0460922	0.0370741	0.0240481	0.0420842	0.0480962	0.0531062	0.0280561
22	1000	25	srv	FALSE	vset_93	0	0.0410822	0.0400802	0.0140281	0.0490982	0.0370741	0.0440882	0.0230461
22	1000	25	srv	FALSE	vset_94	0	0.0430862	0.0400802	0.0160321	0.0260521	0.0430862	0.0511022	0.0230461
22	1000	25	srv	FALSE	vset_95	0	0.0450902	0.0430862	0.0180361	0.0430862	0.0420842	0.0480962	0.0190381
22	1000	25	srv	FALSE	vset_96	0	0.0581162	0.0420842	0.0250501	0.0460922	0.0501002	0.0611222	0.0310621
22	1000	25	srv	FALSE	vset_97	0	0.0420842	0.0370741	0.0220441	0.0400802	0.0490982	0.0551102	0.0280561
22	1000	25	srv	FALSE	vset_98	0	0.0501002	0.0390782	0.0180361	0.0460922	0.0400802	0.0400802	0.0240481
22	1000	25	srv	FALSE	vset_99	0	0.0380762	0.0270541	0.0220441	0.0420842	0.0400802	0.0400802	0.0160321
22	1000	25	srv	FALSE	vset_100	0	0.0541082	0.0330661	0.0220441	0.0340681	0.0430862	0.0420842	0.0250501
23	1000	50	srv	FALSE	power	0.6275	0.9924	0.84745	0.6924	0.37125	0.99995	0.9984	0.65315
23	1000	50	srv	FALSE	level	0	0.0485	0.0209625	0.00515	0.0372625	0.0454125	0.04985	0.020425
23	1000	50	srv	FALSE	comp.time		162.989	129.399	182.366	1.535	0.763	37610	1395.43
23	1000	50	srv	FALSE	vset_1	0	0.056	0.013	0.001	0.031	0.05	0.053	0.004
23	1000	50	srv	FALSE	vset_2	0	0.057	0.022	0.002	0.034	0.06	0.064	0.003
23	1000	50	srv	FALSE	vset_3	0	0.049	0.007	0.001	0.022	0.036	0.044	0.003
23	1000	50	srv	FALSE	vset_4	0	0.048	0.014	0.001	0.027	0.042	0.048	0.004
23	1000	50	srv	FALSE	vset_5	0	0.051	0.014	0.003	0.028	0.045	0.046	0.005
23	1000	50	srv	FALSE	vset_6	0	0.05	0.013	0	0.029	0.043	0.046	0.003
23	1000	50	srv	FALSE	vset_7	0	0.049	0.011	0	0.042	0.055	0.053	0.001
23	1000	50	srv	FALSE	vset_8	0	0.044	0.018	0.002	0.041	0.053	0.047	0.001
23	1000	50	srv	FALSE	vset_9	0	0.05	0.011	0.001	0.029	0.054	0.049	0.007
23	1000	50	srv	FALSE	vset_10	0	0.051	0.013	0.002	0.031	0.048	0.055	0.006
23	1000	50	srv	FALSE	vset_11	0	0.052	0.014	0.001	0.035	0.048	0.054	0.004
23	1000	50	srv	FALSE	vset_12	0	0.046	0.014	0.001	0.042	0.056	0.057	0.005
23	1000	50	srv	FALSE	vset_13	0	0.043	0.021	0.001	0.033	0.06	0.062	0.005
23	1000	50	srv	FALSE	vset_14	0	0.047	0.015	0.001	0.022	0.048	0.047	0.003
23	1000	50	srv	FALSE	vset_15	0	0.045	0.014	0.003	0.038	0.038	0.036	0.004
23	1000	50	srv	FALSE	vset_16	0	0.053	0.011	0.001	0.032	0.055	0.052	0.006
23	1000	50	srv	FALSE	vset_17	0	0.054	0.014	0	0.032	0.053	0.055	0
23	1000	50	srv	FALSE	vset_18	0	0.047	0.015	0.001	0.031	0.059	0.059	0.001
23	1000	50	srv	FALSE	vset_19	0	0.053	0.012	0.001	0.024	0.036	0.044	0.003
23	1000	50	srv	FALSE	vset_20	0	0.058	0.018	0.003	0.039	0.041	0.047	0.003
23	1000	50	srv	FALSE	vset_21	0.275	1	0.992	0.775	0.394	1	1	0.683
23	1000	50	srv	FALSE	vset_22	0.275	1	0.99	0.746	0.364	1	1	0.671
23	1000	50	srv	FALSE	vset_23	0.275	1	0.991	0.768	0.384	1	1	0.666
23	1000	50	srv	FALSE	vset_24	0.275	0.999	0.982	0.74	0.391	1	1	0.676
23	1000	50	srv	FALSE	vset_25	0.275	1	0.987	0.742	0.37	1	1	0.686
23	1000	50	srv	FALSE	vset_26	0.275	0.999	0.88	0.395	0.23	1	1	0.616
23	1000	50	srv	FALSE	vset_27	0.31	0.998	0.9	0.702	0.233	1	1	0.654
23	1000	50	srv	FALSE	vset_28	0.155	0.99	0.68	0.236	0.231	1	0.999	0.383
23	1000	50	srv	FALSE	vset_29	0.215	0.998	0.845	0.497	0.255	1	1	0.52
23	1000	50	srv	FALSE	vset_30	0.395	1	0.976	0.865	0.254	1	1	0.723
23	1000	50	srv	FALSE	vset_31	0	0.059	0.018	0.005	0.035	0.044	0.051	0.01
23	1000	50	srv	FALSE	vset_32	0	0.041	0.02	0.003	0.032	0.04	0.041	0.004
23	1000	50	srv	FALSE	vset_33	0	0.061	0.019	0.004	0.04	0.051	0.057	0.015
23	1000	50	srv	FALSE	vset_34	0	0.046	0.011	0.004	0.037	0.042	0.037	0.011
23	1000	50	srv	FALSE	vset_35	0	0.056	0.017	0.004	0.043	0.058	0.058	0.025
23	1000	50	srv	FALSE	vset_36	0	0.048	0.02	0.005	0.037	0.052	0.064	0.017
23	1000	50	srv	FALSE	vset_37	0	0.05	0.019	0.002	0.04	0.045	0.052	0.012
23	1000	50	srv	FALSE	vset_38	0	0.057	0.023	0.002	0.029	0.044	0.043	0.009
23	1000	50	srv	FALSE	vset_39	0	0.04	0.02	0.004	0.042	0.042	0.054	0.013
23	1000	50	srv	FALSE	vset_40	0	0.048	0.023	0.002	0.035	0.038	0.039	0.012
23	1000	50	srv	FALSE	vset_41	0	0.049	0.021	0.002	0.043	0.047	0.055	0.012
23	1000	50	srv	FALSE	vset_42	0	0.06	0.029	0.004	0.042	0.049	0.063	0.014
23	1000	50	srv	FALSE	vset_43	0	0.047	0.022	0.005	0.039	0.052	0.048	0.01
23	1000	50	srv	FALSE	vset_44	0	0.063	0.022	0.003	0.04	0.056	0.049	0.017
23	1000	50	srv	FALSE	vset_45	0	0.052	0.022	0.002	0.039	0.043	0.042	0.005
23	1000	50	srv	FALSE	vset_46	0	0.046	0.02	0.004	0.033	0.041	0.057	0.012
23	1000	50	srv	FALSE	vset_47	0	0.055	0.024	0.002	0.026	0.041	0.048	0.01
23	1000	50	srv	FALSE	vset_48	0	0.051	0.018	0	0.042	0.045	0.048	0.011
23	1000	50	srv	FALSE	vset_49	0	0.038	0.012	0.002	0.03	0.041	0.042	0.009
23	1000	50	srv	FALSE	vset_50	0	0.043	0.016	0.001	0.033	0.034	0.032	0.011
23	1000	50	srv	FALSE	vset_51	0.5125	0.994	0.719	0.771	0.152	1	1	0.694
23	1000	50	srv	FALSE	vset_52	0.3625	0.988	0.56	0.586	0.147	1	0.998	0.587
23	1000	50	srv	FALSE	vset_53	0.25	0.981	0.527	0.518	0.146	1	0.996	0.462
23	1000	50	srv	FALSE	vset_54	0.2125	0.908	0.315	0.332	0.152	0.999	0.976	0.404
23	1000	50	srv	FALSE	vset_55	0.3125	0.993	0.605	0.175	0.127	1	0.999	0.535
23	1000	50	srv	FALSE	vset_56	0	0.042	0.023	0.008	0.048	0.052	0.056	0.028
23	1000	50	srv	FALSE	vset_57	0	0.04	0.017	0.008	0.036	0.037	0.041	0.022
23	1000	50	srv	FALSE	vset_58	0	0.059	0.024	0.006	0.042	0.046	0.057	0.037
23	1000	50	srv	FALSE	vset_59	0	0.044	0.023	0.006	0.035	0.046	0.052	0.024
23	1000	50	srv	FALSE	vset_60	0	0.063	0.023	0.004	0.041	0.048	0.06	0.027
23	1000	50	srv	FALSE	vset_61	0	0.046	0.025	0.004	0.041	0.042	0.048	0.032
23	1000	50	srv	FALSE	vset_62	0	0.042	0.028	0.003	0.028	0.032	0.039	0.019
23	1000	50	srv	FALSE	vset_63	0	0.042	0.028	0.006	0.032	0.041	0.043	0.016
23	1000	50	srv	FALSE	vset_64	0	0.046	0.02	0.012	0.045	0.051	0.055	0.034
23	1000	50	srv	FALSE	vset_65	0	0.051	0.019	0.002	0.041	0.048	0.049	0.031
23	1000	50	srv	FALSE	vset_66	0	0.038	0.023	0.008	0.035	0.041	0.04	0.023
23	1000	50	srv	FALSE	vset_67	0	0.047	0.023	0.007	0.038	0.049	0.049	0.027
23	1000	50	srv	FALSE	vset_68	0	0.053	0.025	0.006	0.039	0.044	0.049	0.031
23	1000	50	srv	FALSE	vset_69	0	0.051	0.033	0.009	0.035	0.044	0.051	0.029
23	1000	50	srv	FALSE	vset_70	0	0.05	0.026	0.006	0.043	0.036	0.049	0.028
23	1000	50	srv	FALSE	vset_71	0	0.046	0.028	0.004	0.042	0.043	0.045	0.022
23	1000	50	srv	FALSE	vset_72	0	0.049	0.034	0.006	0.041	0.046	0.047	0.03
23	1000	50	srv	FALSE	vset_73	0	0.049	0.022	0.013	0.041	0.046	0.045	0.037
23	1000	50	srv	FALSE	vset_74	0	0.049	0.023	0.009	0.047	0.06	0.054	0.029
23	1000	50	srv	FALSE	vset_75	0	0.059	0.02	0.006	0.038	0.042	0.046	0.026
23	1000	50	srv	FALSE	vset_76	1.6	1	1	1	0.744	1	1	0.828
23	1000	50	srv	FALSE	vset_77	1.375	1	1	1	0.748	1	1	0.791
23	1000	50	srv	FALSE	vset_78	1.375	1	1	1	0.725	1	1	0.81
23	1000	50	srv	FALSE	vset_79	2.15	1	1	1	0.668	1	1	0.851
23	1000	50	srv	FALSE	vset_80	1.675	1	1	1	0.71	1	1	0.823
23	1000	50	srv	FALSE	vset_81	0	0.046	0.019	0.008	0.037	0.033	0.045	0.035
23	1000	50	srv	FALSE	vset_82	0	0.051	0.021	0.009	0.046	0.04	0.053	0.035
23	1000	50	srv	FALSE	vset_83	0	0.031	0.021	0.007	0.032	0.045	0.048	0.035
23	1000	50	srv	FALSE	vset_84	0	0.041	0.022	0.013	0.044	0.033	0.046	0.034
23	1000	50	srv	FALSE	vset_85	0	0.036	0.017	0.012	0.037	0.034	0.032	0.028
23	1000	50	srv	FALSE	vset_86	0	0.042	0.044	0.005	0.047	0.041	0.055	0.043
23	1000	50	srv	FALSE	vset_87	0	0.043	0.022	0.011	0.039	0.039	0.048	0.036
23	1000	50	srv	FALSE	vset_88	0	0.052	0.028	0.012	0.039	0.049	0.056	0.042
23	1000	50	srv	FALSE	vset_89	0	0.048	0.017	0.015	0.041	0.042	0.052	0.037
23	1000	50	srv	FALSE	vset_90	0	0.045	0.033	0.013	0.043	0.046	0.059	0.036
23	1000	50	srv	FALSE	vset_91	0	0.051	0.024	0.008	0.039	0.046	0.05	0.043
23	1000	50	srv	FALSE	vset_92	0	0.047	0.03	0.011	0.036	0.052	0.053	0.049
23	1000	50	srv	FALSE	vset_93	0	0.057	0.029	0.008	0.041	0.058	0.071	0.049
23	1000	50	srv	FALSE	vset_94	0	0.035	0.034	0.012	0.038	0.036	0.045	0.034
23	1000	50	srv	FALSE	vset_95	0	0.052	0.025	0.005	0.038	0.042	0.057	0.038
23	1000	50	srv	FALSE	vset_96	0	0.051	0.036	0.007	0.045	0.051	0.059	0.041
23	1000	50	srv	FALSE	vset_97	0	0.052	0.019	0.012	0.051	0.048	0.057	0.04
23	1000	50	srv	FALSE	vset_98	0	0.032	0.022	0.006	0.038	0.044	0.048	0.04
23	1000	50	srv	FALSE	vset_99	0	0.048	0.025	0.008	0.046	0.041	0.042	0.036
23	1000	50	srv	FALSE	vset_100	0	0.041	0.022	0.011	0.037	0.034	0.039	0.041
24	1000	100	srv	FALSE	power	0.6275	0.999849	0.940634	0.849245	0.39139	1	1	0.999748
24	1000	100	srv	FALSE	level	0	0.04786	0.01143	0.000981873	0.0376762	0.0444486	0.0509441	0.027568
24	1000	100	srv	FALSE	comp.time		826.592	547.587	1800.73	10.09	4.309	159574	9587.09
24	1000	100	srv	FALSE	vset_1	0	0.0563948	0.00100705	0	0.0372608	0.041289	0.0443102	0.00704935
24	1000	100	srv	FALSE	vset_2	0	0.0422961	0.00906344	0.0020141	0.0312185	0.0503525	0.0533736	0.00805639
24	1000	100	srv	FALSE	vset_3	0	0.0553877	0.00503525	0	0.0302115	0.0422961	0.0443102	0.0060423
24	1000	100	srv	FALSE	vset_4	0	0.0463243	0.0060423	0	0.0322256	0.0523666	0.0523666	0.00805639
24	1000	100	srv	FALSE	vset_5	0	0.0503525	0.00302115	0	0.0251762	0.0553877	0.0533736	0.0100705
24	1000	100	srv	FALSE	vset_6	0	0.0453172	0.0040282	0	0.0312185	0.0493454	0.0584089	0.0110775
24	1000	100	srv	FALSE	vset_7	0	0.0382679	0.00503525	0	0.0362538	0.040282	0.041289	0.00704935
24	1000	100	srv	FALSE	vset_8	0	0.0574018	0.00906344	0	0.0332326	0.0463243	0.0563948	0.00805639
24	1000	100	srv	FALSE	vset_9	0	0.0513595	0.0100705	0	0.0362538	0.0533736	0.0543807	0.0060423
24	1000	100	srv	FALSE	vset_10	0	0.0543807	0.00906344	0	0.0332326	0.06143	0.0664653	0.0120846
24	1000	100	srv	FALSE	vset_11	0	0.0372608	0.00704935	0	0.0271903	0.040282	0.0463243	0.0110775
24	1000	100	srv	FALSE	vset_12	0	0.0533736	0.0100705	0	0.0392749	0.0503525	0.0523666	0.00805639
24	1000	100	srv	FALSE	vset_13	0	0.0483384	0.00906344	0	0.0362538	0.0473313	0.0463243	0.0151057
24	1000	100	srv	FALSE	vset_14	0	0.0483384	0.00704935	0	0.0302115	0.0483384	0.0513595	0.0100705
24	1000	100	srv	FALSE	vset_15	0	0.0473313	0.00503525	0	0.0362538	0.0443102	0.0473313	0.00906344
24	1000	100	srv	FALSE	vset_16	0	0.0523666	0.0040282	0	0.0292044	0.0473313	0.0493454	0.00805639
24	1000	100	srv	FALSE	vset_17	0	0.0483384	0.00503525	0	0.0281974	0.040282	0.0433031	0.00704935
24	1000	100	srv	FALSE	vset_18	0	0.0422961	0.0060423	0	0.0352467	0.0473313	0.0453172	0.00805639
24	1000	100	srv	FALSE	vset_19	0	0.06143	0.0120846	0	0.0352467	0.0634441	0.0594159	0.0161128
24	1000	100	srv	FALSE	vset_20	0	0.0503525	0.0060423	0	0.0292044	0.0543807	0.0553877	0.00302115
24	1000	100	srv	FALSE	vset_21	0.275	1	1	0.977845	0.391742	1	1	1
24	1000	100	srv	FALSE	vset_22	0.275	1	1	0.97281	0.393756	1	1	1
24	1000	100	srv	FALSE	vset_23	0.275	1	1	0.969789	0.384693	1	1	1
24	1000	100	srv	FALSE	vset_24	0.275	1	1	0.967774	0.383686	1	1	1
24	1000	100	srv	FALSE	vset_25	0.275	1	1	0.971803	0.417925	1	1	1
24	1000	100	srv	FALSE	vset_26	0.275	1	0.994965	0.637462	0.283988	1	1	1
24	1000	100	srv	FALSE	vset_27	0.31	1	0.997986	0.944612	0.277946	1	1	1
24	1000	100	srv	FALSE	vset_28	0.155	1	0.937563	0.357503	0.282981	1	1	1
24	1000	100	srv	FALSE	vset_29	0.215	1	0.986908	0.745217	0.266868	1	1	1
24	1000	100	srv	FALSE	vset_30	0.395	1	1	0.994965	0.220544	1	1	1
24	1000	100	srv	FALSE	vset_31	0	0.0483384	0.0100705	0	0.0443102	0.0352467	0.0392749	0.0120846
24	1000	100	srv	FALSE	vset_32	0	0.0483384	0.0120846	0	0.0312185	0.0392749	0.0463243	0.020141
24	1000	100	srv	FALSE	vset_33	0	0.0634441	0.0110775	0	0.040282	0.041289	0.0483384	0.0231621
24	1000	100	srv	FALSE	vset_34	0	0.0533736	0.00805639	0.00100705	0.0372608	0.0493454	0.0493454	0.0161128
24	1000	100	srv	FALSE	vset_35	0	0.0493454	0.0060423	0	0.0362538	0.0332326	0.0392749	0.0181269
24	1000	100	srv	FALSE	vset_36	0	0.0493454	0.00704935	0	0.0312185	0.040282	0.0443102	0.020141
24	1000	100	srv	FALSE	vset_37	0	0.0382679	0.00704935	0.00100705	0.0352467	0.0392749	0.0443102	0.0151057
24	1000	100	srv	FALSE	vset_38	0	0.040282	0.0040282	0	0.0332326	0.0382679	0.0392749	0.0181269
24	1000	100	srv	FALSE	vset_39	0	0.0463243	0.0060423	0.00100705	0.0362538	0.0513595	0.0563948	0.021148
24	1000	100	srv	FALSE	vset_40	0	0.041289	0.0040282	0	0.0433031	0.041289	0.0473313	0.0181269
24	1000	100	srv	FALSE	vset_41	0	0.060423	0.0100705	0	0.0382679	0.0523666	0.0553877	0.0281974
24	1000	100	srv	FALSE	vset_42	0	0.0483384	0.0040282	0.00100705	0.0422961	0.0372608	0.0422961	0.0151057
24	1000	100	srv	FALSE	vset_43	0	0.0594159	0.0100705	0	0.0362538	0.0463243	0.0433031	0.0161128
24	1000	100	srv	FALSE	vset_44	0	0.0563948	0.0100705	0	0.0281974	0.0503525	0.0543807	0.0140987
24	1000	100	srv	FALSE	vset_45	0	0.0533736	0.00805639	0	0.0342397	0.0503525	0.0574018	0.0171198
24	1000	100	srv	FALSE	vset_46	0	0.0483384	0.0040282	0	0.0352467	0.0503525	0.0463243	0.0251762
24	1000	100	srv	FALSE	vset_47	0	0.0483384	0.0130916	0	0.0372608	0.0543807	0.0563948	0.0292044
24	1000	100	srv	FALSE	vset_48	0	0.0453172	0.00805639	0	0.041289	0.0553877	0.0533736	0.0171198
24	1000	100	srv	FALSE	vset_49	0	0.0574018	0.0020141	0	0.0342397	0.0503525	0.0594159	0.0302115
24	1000	100	srv	FALSE	vset_50	0	0.0443102	0.00704935	0.00100705	0.0392749	0.0392749	0.0493454	0.0231621
24	1000	100	srv	FALSE	vset_51	0.5125	1	0.936556	0.980866	0.149043	1	1	1
24	1000	100	srv	FALSE	vset_52	0.3625	1	0.803625	0.864048	0.165156	1	1	1
24	1000	100	srv	FALSE	vset_53	0.25	1	0.756294	0.841893	0.16717	1	1	0.998993
24	1000	100	srv	FALSE	vset_54	0.2125	0.996979	0.506546	0.516616	0.148036	1	1	0.995972
24	1000	100	srv	FALSE	vset_55	0.3125	1	0.892246	0.241692	0.159114	1	1	1
24	1000	100	srv	FALSE	vset_56	0	0.0332326	0.0161128	0.00100705	0.0443102	0.0453172	0.0513595	0.0352467
24	1000	100	srv	FALSE	vset_57	0	0.0503525	0.0100705	0	0.0342397	0.041289	0.0463243	0.0322256
24	1000	100	srv	FALSE	vset_58	0	0.0463243	0.00906344	0.00100705	0.0362538	0.0342397	0.041289	0.0352467
24	1000	100	srv	FALSE	vset_59	0	0.0553877	0.0151057	0.00302115	0.0443102	0.041289	0.0513595	0.0352467
24	1000	100	srv	FALSE	vset_60	0	0.0493454	0.0140987	0.0040282	0.0422961	0.0443102	0.0503525	0.0362538
24	1000	100	srv	FALSE	vset_61	0	0.0463243	0.0130916	0	0.0513595	0.0443102	0.0523666	0.0392749
24	1000	100	srv	FALSE	vset_62	0	0.0493454	0.0171198	0.0020141	0.0292044	0.0392749	0.0503525	0.0342397
24	1000	100	srv	FALSE	vset_63	0	0.040282	0.0171198	0.00302115	0.0372608	0.0453172	0.0543807	0.0372608
24	1000	100	srv	FALSE	vset_64	0	0.0503525	0.0120846	0.00100705	0.0433031	0.0422961	0.0594159	0.0372608
24	1000	100	srv	FALSE	vset_65	0	0.0433031	0.0171198	0	0.0342397	0.0382679	0.041289	0.0322256
24	1000	100	srv	FALSE	vset_66	0	0.0574018	0.0151057	0	0.0312185	0.041289	0.0533736	0.0433031
24	1000	100	srv	FALSE	vset_67	0	0.0493454	0.0110775	0.0020141	0.0433031	0.0433031	0.0463243	0.0342397
24	1000	100	srv	FALSE	vset_68	0	0.0533736	0.0120846	0.0020141	0.0483384	0.0392749	0.0523666	0.0322256
24	1000	100	srv	FALSE	vset_69	0	0.0533736	0.00906344	0.0020141	0.0342397	0.0392749	0.0463243	0.0332326
24	1000	100	srv	FALSE	vset_70	0	0.0463243	0.0120846	0.00503525	0.0453172	0.0453172	0.0513595	0.0312185
24	1000	100	srv	FALSE	vset_71	0	0.0533736	0.0140987	0.0020141	0.0392749	0.0473313	0.0563948	0.0443102
24	1000	100	srv	FALSE	vset_72	0	0.041289	0.0120846	0.0020141	0.0483384	0.0422961	0.0523666	0.0342397
24	1000	100	srv	FALSE	vset_73	0	0.040282	0.0171198	0.00100705	0.0372608	0.0382679	0.0503525	0.0372608
24	1000	100	srv	FALSE	vset_74	0	0.041289	0.0171198	0	0.0352467	0.040282	0.0523666	0.040282
24	1000	100	srv	FALSE	vset_75	0	0.0463243	0.0181269	0.0020141	0.0372608	0.0503525	0.0533736	0.0463243
24	1000	100	srv	FALSE	vset_76	1.6	1	1	1	0.752266	1	1	1
24	1000	100	srv	FALSE	vset_77	1.375	1	1	1	0.803625	1	1	1
24	1000	100	srv	FALSE	vset_78	1.375	1	1	1	0.807654	1	1	1
24	1000	100	srv	FALSE	vset_79	2.15	1	1	1	0.644512	1	1	1
24	1000	100	srv	FALSE	vset_80	1.675	1	1	1	0.72709	1	1	1
24	1000	100	srv	FALSE	vset_81	0	0.0473313	0.0241692	0.00503525	0.0493454	0.0463243	0.0513595	0.0513595
24	1000	100	srv	FALSE	vset_82	0	0.040282	0.0161128	0.0020141	0.0443102	0.0362538	0.0493454	0.0422961
24	1000	100	srv	FALSE	vset_83	0	0.0382679	0.0151057	0.00100705	0.0382679	0.0443102	0.0584089	0.0422961
24	1000	100	srv	FALSE	vset_84	0	0.040282	0.0120846	0.00302115	0.0483384	0.0422961	0.0543807	0.0473313
24	1000	100	srv	FALSE	vset_85	0	0.0453172	0.021148	0.00302115	0.041289	0.041289	0.0563948	0.0453172
24	1000	100	srv	FALSE	vset_86	0	0.0422961	0.0151057	0.00100705	0.0392749	0.040282	0.0523666	0.041289
24	1000	100	srv	FALSE	vset_87	0	0.0352467	0.021148	0.0040282	0.041289	0.0453172	0.0503525	0.0483384
24	1000	100	srv	FALSE	vset_88	0	0.0433031	0.0130916	0.00100705	0.0422961	0.0342397	0.0483384	0.0382679
24	1000	100	srv	FALSE	vset_89	0	0.0523666	0.0120846	0.00100705	0.0493454	0.0433031	0.0533736	0.0433031
24	1000	100	srv	FALSE	vset_90	0	0.0362538	0.0271903	0.0020141	0.0392749	0.041289	0.0543807	0.040282
24	1000	100	srv	FALSE	vset_91	0	0.0362538	0.0181269	0.0020141	0.041289	0.0513595	0.060423	0.0523666
24	1000	100	srv	FALSE	vset_92	0	0.0523666	0.021148	0.00100705	0.041289	0.0463243	0.0594159	0.0584089
24	1000	100	srv	FALSE	vset_93	0	0.0453172	0.0171198	0	0.041289	0.040282	0.0553877	0.041289
24	1000	100	srv	FALSE	vset_94	0	0.0342397	0.0171198	0	0.0332326	0.0322256	0.0372608	0.0352467
24	1000	100	srv	FALSE	vset_95	0	0.0523666	0.0120846	0.00100705	0.0503525	0.041289	0.06143	0.0443102
24	1000	100	srv	FALSE	vset_96	0	0.0533736	0.0181269	0.00100705	0.0342397	0.0312185	0.0433031	0.0322256
24	1000	100	srv	FALSE	vset_97	0	0.0513595	0.0241692	0.00302115	0.0433031	0.0443102	0.0513595	0.0433031
24	1000	100	srv	FALSE	vset_98	0	0.0493454	0.0171198	0.00100705	0.0312185	0.0513595	0.0594159	0.0543807
24	1000	100	srv	FALSE	vset_99	0	0.0392749	0.0110775	0.0020141	0.0312185	0.0362538	0.0433031	0.041289
24	1000	100	srv	FALSE	vset_100	0	0.060423	0.0171198	0.0040282	0.0493454	0.0523666	0.0694864	0.0543807
25	100	10	cat	TRUE	power	1.245	0.0982	0.2197	0.0532	0.0588	0.0601	0.0585	0.0015
25	100	10	cat	TRUE	level	0	0.0471	0.02968	0.05012	0.05186	0.05314	0.0517	0
25	100	10	cat	TRUE	comp.time		0.395	17.15	14.143	3.016	0.194	41.5	105.758
25	100	10	cat	TRUE	vset_1	2.3	0.161	0.456	0.06	0.075	0.068	0.056	0
25	100	10	cat	TRUE	vset_2	2.425	0.169	0.494	0.066	0.059	0.066	0.062	0.001
25	100	10	cat	TRUE	vset_3	1.375	0.062	0.284	0.05	0.06	0.049	0.056	0.004
25	100	10	cat	TRUE	vset_4	1.575	0.092	0.335	0.057	0.073	0.058	0.064	0.003
[truncated: 1,985 more rows]
